# Supplementary material for: Clonal ST131-H22 Escherichia coli strains from a healthy pig and a human urinary tract infection carry highly similar resistance and virulence plasmids
Source: Microb Genom. 2019 Sep 17;5(9):e000295. doi: 10.1099/mgen.0.000295 (PMC6807379; doi:10.1099/mgen.0.000295)
Supplement: Supplementary File 2 [file mgen-5-295-s002.xlsx]

## Sheet: S1. Full data
Working_name	Name	Uberstrain	SRA_Accession	Source Niche	Source Type	Collection Year	Continent	Country	O_type	H_type	OH_type	ColV	i_intI1	i_intI2	i_IS1	i_IS26	i_ISApI1	i_ISEc43	p_Col_BS512_	p_Col_IRGK_	p_Col_MG828	p_Col156	p_Col440I	p_Col440II	p_Col8282	p_ColpVC	p_ColRNAI	p_IncFIA	p_IncFIB	p_IncFIC	p_IncFII	A6:B1	B1	B40	B45	F1:A6:B49	F1:B33	F16:B1	F18:A6	F18:A6:B1	F18:A6:B42	F18:B1	F18:B16	F18:B20	F18:B6	F18:B8	F2	F2:A6:B1	F2:A6:B23
2009_36	2009_36	ESC_KA7849AA	SRR8285371	Human	Clinical	2009	Oceania	Australia	O25	H4	O25:H4	Yes	0	0	1	1	0	0	0	0	0	0	0	0	0	0	0	0	1	0	1	0	0	0	0	0	0	0	0	0	0	0	0	0	0	0	0	0	0
BA2175	2011-70-39-3	ESC_BA2175AA	ERR769164	Livestock	Swine	2011	Europe	Denmark	O25	H4	O25:H4	Yes	0	0	1	0	0	0	0	0	1	1	0	0	0	0	0	0	1	0	1	0	0	0	0	0	0	0	0	0	0	0	0	0	0	0	0	0	0
BA5274	upec-110	ESC_BA5274AA	SRR1314324	Human	Clinical	2011	North America	United States	O25	H4	O25:H4	No	0	0	1	1	0	0	0	0	1	1	0	0	0	0	0	0	1	0	1	0	0	0	0	0	0	0	0	0	0	0	0	0	0	0	0	0	0
BA8206	AZ-TG73391	ESC_BA8206AA	SRR1220791	Food	Poultry Meat	2013	North America	United States	O25	H4	O25:H4	Yes	0	0	1	1	0	0	0	0	0	0	0	0	0	0	0	0	1	0	1	0	0	0	0	0	0	0	0	0	0	1	0	0	0	0	0	0	0
BA8217	AZ-TG73383	ESC_BA8217AA	SRR1220712	Food	Poultry Meat	2013	North America	United States	O25	H4	O25:H4	Yes	0	0	1	0	0	0	0	0	0	0	0	0	1	0	1	0	1	0	1	0	0	0	0	0	0	0	0	0	0	0	0	0	1	0	0	0	0
BA8315	AZ-TG73203	ESC_BA8315AA	SRR1201320	Food	Poultry Meat	2013	North America	United States	O25	H4	O25:H4	Yes	0	0	1	1	0	0	0	0	1	0	0	0	0	0	1	0	1	0	1	0	0	0	0	0	0	0	0	0	0	0	0	0	1	0	0	0	0
BA8325	AZ-TG73179	ESC_BA8325AA	SRR1198936	Food	Poultry Meat	2013	North America	United States	O25	H4	O25:H4	Yes	1	0	1	0	0	0	0	0	1	0	0	0	0	0	1	0	1	0	1	0	0	0	0	0	0	0	0	0	0	0	0	0	1	0	0	0	0
BA8327	AZ-TG73171	ESC_BA8327AA	SRR1198929	Food	Poultry Meat	2013	North America	United States	O25	H4	O25:H4	Yes	1	0	1	0	0	0	0	0	0	0	0	0	0	0	1	0	1	0	1	0	0	0	0	0	0	0	0	0	0	0	0	0	1	0	0	0	0
BA8618	AZ-TG60933	ESC_BA8618AA	SRR1185814	Food	Poultry Meat	2013	North America	United States	O25	H4	O25:H4	Yes	0	0	1	1	0	0	0	0	1	0	0	0	0	0	0	0	1	0	1	0	0	0	0	0	0	0	0	0	0	0	0	0	0	0	0	0	0
BA8663	AZ-TG60445	ESC_BA8663AA	SRR1178255	Food	Poultry Meat	2013	North America	United States	O25*	H4	O25*:H4	No	0	0	1	1	0	0	0	0	0	0	0	0	0	0	0	0	0	0	0	0	0	0	0	0	0	0	0	0	0	0	0	0	0	0	0	0	0
BA9049	HVH 177 (4-2876612)	ESC_BA9049AA	SRR784402	Human	Clinical	2003	Europe	Denmark	O25	H4	O25:H4	No	0	0	0	0	0	0	0	0	0	0	0	0	0	0	0	0	1	1	0	0	0	0	0	0	0	0	0	0	0	0	0	0	0	0	0	0	0
BA9272	HVH 202 (4-3163997)	ESC_BA9272AA	SRR958389	Human	Clinical	2003	Europe	Denmark	O25	HNT	O25:HNT	No	0	0	1	1	0	0	0	0	0	1	0	0	0	0	0	0	1	0	1	0	0	0	0	0	0	0	0	0	0	0	0	0	0	0	0	0	0
BA9321	HVH 146 (4-3189767)	ESC_BA9321AA	SRR958270	Human	Clinical	2004	Europe	Denmark	O25	H4	O25:H4	Yes	0	0	1	0	0	0	0	0	1	0	0	0	0	0	0	0	1	0	1	0	0	0	0	0	0	0	0	0	0	0	0	0	0	0	0	0	0
BA9326	HVH 141 (4-5995973)	ESC_BA9326AA	SRR958260	Human	Clinical	2004	Europe	Denmark	ONT	H4	ONT:H4	Yes	0	0	1	0	0	0	0	0	0	0	0	0	0	0	0	0	0	0	0	0	0	0	0	0	0	0	0	0	0	0	0	0	0	0	0	0	0
BA9328	HVH 139 (4-3192644)	ESC_BA9328AA	SRR958256	Human	Clinical	2004	Europe	Denmark	O25*	H4	O25*:H4	No	0	0	1	1	0	0	0	0	0	1	0	0	0	0	1	0	0	0	1	0	0	0	0	0	0	0	0	0	0	0	0	0	0	0	0	0	0
BA9381	HVH 90 (4-3191362)	ESC_BA9381AA	SRR800569	Human	Clinical	2004	Europe	Denmark	ONT	H4	ONT:H4	No	0	0	1	1	0	0	0	0	0	1	0	0	0	0	0	0	0	0	1	0	0	0	0	0	0	0	0	0	0	0	0	0	0	0	0	0	0
BA9437	HVH 17 (4-7473087)	ESC_BA9437AA	SRR800441	Human	Clinical	2005	Europe	Denmark	O25*	HNT	O25*:HNT	Yes	0	0	1	0	0	0	0	0	0	0	0	0	0	0	1	0	1	0	1	0	0	0	0	0	0	0	0	0	0	0	0	0	0	0	0	0	0
BA9712	Escherichia coliIMT 194/07	ESC_BA9712AA	ERR264278	Livestock	Chicken	2007	Europe	Germany	O25	H4	O25:H4	No	1	0	1	0	0	0	0	0	1	0	0	0	0	0	0	0	1	0	1	0	0	0	0	0	0	0	0	0	0	0	0	0	0	0	0	0	0
BA9739	Escherichia coliVB 990288	ESC_BA9739AA	ERR264251	Companion Animal	Feline	2009	Europe	Austria	O25*	H4	O25*:H4	No	0	0	1	1	0	0	0	0	1	0	0	0	0	0	0	0	0	0	0	0	0	0	0	0	0	0	0	0	0	0	0	0	0	0	0	0	0
BA9751	Escherichia coli6492-42	ESC_BA9751AA	ERR264289	Companion Animal	Canine	2008	Europe	Germany	O25	H4	O25:H4	Yes	0	0	1	0	0	0	0	0	1	0	0	0	0	0	0	0	1	0	1	0	0	0	0	0	0	0	0	0	0	0	0	0	0	0	0	0	0
BA9752	Escherichia coliIMT26368	ESC_BA9752AA	ERR264288	Livestock	Bovine	2011	Europe	Germany	O25	H4	O25:H4	No	0	0	0	0	0	0	0	0	0	0	0	0	0	0	0	1	1	0	1	0	0	0	0	0	0	0	0	0	0	0	0	0	0	0	0	0	0
CA0053	S128	ESC_CA0053AA	ERR161291	Human	Clinical	2004	North America	Canada	O25	H4	O25:H4	Yes	1	0	1	1	0	0	1	0	1	0	0	0	0	0	0	0	1	0	1	0	0	0	0	0	0	0	0	0	0	0	0	0	0	0	0	0	0
CA0067	S114	ESC_CA0067AA	ERR161277	Human	Clinical	2011	Oceania	Australia	O25	H4	O25:H4	No	0	0	1	1	0	0	0	0	1	1	0	0	0	0	1	0	1	0	1	0	0	0	0	0	0	0	0	0	0	0	0	0	0	0	0	0	0
CA0076	S105	ESC_CA0076AA	ERR161268	Human	Clinical	2008	Oceania	Australia	O25	H4	O25:H4	No	0	0	1	1	0	0	0	0	0	1	0	0	0	0	0	0	1	0	1	0	0	0	0	0	0	0	0	0	0	0	0	0	0	0	0	0	0
CA0077	S104	ESC_CA0077AA	ERR161267	Human	Clinical	2008	Oceania	Australia	O25	H4	O25:H4	No	0	0	1	1	0	0	0	0	0	1	0	0	0	0	0	0	1	0	1	0	0	0	0	0	0	0	0	0	0	0	0	0	0	0	0	0	0
CA0100	S24	ESC_CA0100AA	ERR161244	Human	Clinical	2009	Europe	United Kingdom	O25	H4	O25:H4	No	0	0	1	1	0	0	0	0	0	1	0	0	0	0	0	1	1	0	1	0	0	0	0	0	0	0	0	0	0	0	0	0	0	0	0	0	0
CA0101	S22	ESC_CA0101AA	ERR161243	Human	Clinical	2009	Europe	United Kingdom	O25	H4	O25:H4	No	0	0	1	1	0	0	0	0	0	1	0	0	0	0	0	0	1	0	1	0	0	0	0	0	0	0	0	0	0	0	0	0	0	0	0	0	0
CA0102	S21EC	ESC_CA0102AA	ERR161242	Human	Clinical	2009	Europe	United Kingdom	O25	H4	O25:H4	No	1	0	1	1	0	0	0	0	1	0	0	0	0	0	0	0	1	0	1	0	0	0	0	0	0	0	0	0	0	0	0	0	0	0	0	0	0
CA0103	S19	ESC_CA0103AA	ERR161241	Human	Clinical	2009	Europe	United Kingdom	O25	H4	O25:H4	No	0	1	1	1	0	0	0	0	0	1	0	0	0	0	0	0	1	0	1	0	0	0	0	0	0	0	0	0	0	0	0	0	0	0	0	0	0
CA0115	2010078422	ESC_CA0115AA	ERR161325	Human	Clinical	2010	Europe	Spain	O25	H4	O25:H4	Yes	1	0	1	1	0	0	0	0	0	1	0	0	0	0	1	0	1	0	1	0	0	0	0	0	0	0	0	0	0	0	0	0	0	0	0	0	0
CA0117	2010077749	ESC_CA0117AA	ERR161323	Human	Clinical	2010	Europe	Spain	O25	H4	O25:H4	Yes	1	0	1	1	0	0	0	0	0	0	0	0	0	0	1	0	1	0	1	0	0	0	0	0	0	0	0	0	0	0	0	0	0	0	0	0	0
CA0122	2010066864	ESC_CA0122AA	ERR161318	Human	Clinical	2010	Europe	Spain	O25	H4	O25:H4	No	0	0	1	1	0	0	0	0	0	1	0	0	0	0	0	0	1	0	1	0	0	0	0	0	0	0	0	0	0	0	0	0	0	0	0	0	0
CA0125	2010035103	ESC_CA0125AA	ERR161315	Human	Clinical	2010	Europe	Spain	O25	H4	O25:H4	Yes	0	0	1	0	0	0	0	0	1	0	0	0	0	0	0	0	1	0	1	0	0	0	0	0	0	0	0	0	0	0	0	0	0	0	0	0	0
CA0135	S79	ESC_CA0135AA	ERR161305	Human	Clinical	2009	Oceania	Australia	O25	H4	O25:H4	Yes	0	0	1	0	0	0	0	0	1	0	0	0	0	0	1	0	1	0	1	0	0	0	0	0	0	0	0	0	0	0	0	0	0	0	0	0	0
CA0139	S32	ESC_CA0139AA	ERR161301	Human	Clinical	2007	Europe	United Kingdom	O25	H4	O25:H4	No	0	0	1	1	0	0	1	0	0	1	0	0	0	0	0	0	1	0	1	0	0	0	0	0	0	0	0	0	0	0	0	0	0	0	0	0	0
CA0141	S6	ESC_CA0141AA	ERR161299	Human	Clinical	2007	Europe	United Kingdom	O25	H4	O25:H4	No	0	0	1	1	0	0	0	0	1	1	0	0	0	0	0	0	1	0	1	0	0	0	0	0	0	0	0	0	0	0	0	0	0	0	0	0	0
CA0833	QU300	ESC_CA0833AA	SRR933539	Human	Other	2008	Oceania	Australia	O25*	HNT	O25*:HNT	No	0	0	1	1	0	0	0	0	0	1	0	0	0	0	0	0	0	0	1	0	0	0	0	0	0	0	0	0	0	0	0	0	0	0	0	0	0
CA0873	CD301	ESC_CA0873AA	SRR933457	Livestock	Turkey	2001	North America	United States	ONT	H4	ONT:H4	Yes	0	0	1	1	0	0	1	0	0	0	0	0	0	0	0	0	1	0	0	0	0	0	0	0	0	0	0	0	0	0	0	0	0	1	0	0	0
CA0878	ZH063	ESC_CA0878AA	SRR933449	Human	Other	2002	North America	Canada	O25	H4	O25:H4	No	1	0	1	1	0	0	0	0	1	1	0	0	0	0	0	0	1	0	1	0	0	0	0	0	0	0	0	0	0	0	0	0	0	0	0	0	0
CA0883	SaT142	ESC_CA0883AA	SRR933439	Human	Other	2003	North America	United States	O25	H4	O25:H4	Yes	0	0	0	0	0	0	0	0	1	1	0	0	0	0	0	0	0	0	1	0	0	0	0	0	0	0	0	0	0	0	0	0	0	0	0	0	0
CA0885	SaT040	ESC_CA0885AA	SRR933435	Human	Other	2007	North America	United States	O25	H4	O25:H4	No	0	0	1	1	0	0	0	0	1	1	0	0	0	0	0	0	1	0	1	0	0	0	0	0	0	0	0	0	0	0	0	0	0	0	0	0	0
CA0909	JJ1901	ESC_CA0909AA	SRR933385	Human	Other	2004	North America	United States	O25	H4	O25:H4	No	0	0	1	1	0	0	1	0	1	1	0	0	0	0	0	0	1	0	1	0	0	0	0	0	0	0	0	0	0	0	0	0	0	0	0	0	0
CA0910	JJ1897	ESC_CA0910AA	SRR933383	Environment	Water	2004	North America	United States	O25	H4	O25:H4	No	0	0	1	1	0	0	1	0	1	0	0	0	0	0	0	1	1	0	1	0	0	0	0	0	0	0	0	0	0	0	0	0	0	0	0	0	1
CA0912	H061	ESC_CA0912AA	SRR933379	Human	Other	2011	North America	United States	O25	H4	O25:H4	No	0	0	1	1	0	0	0	0	1	1	0	0	0	0	0	0	1	0	1	0	0	0	0	0	0	0	0	0	0	0	0	0	0	0	0	0	0
CA0925	CD466	ESC_CA0925AA	SRR933353	Human	Other	1990	North America	United States	O25	H4	O25:H4	Yes	1	0	0	1	0	0	0	0	0	0	0	0	0	0	1	0	1	0	1	0	0	0	0	0	0	0	0	0	0	0	1	0	0	0	0	0	0
CA0926	CD400	ESC_CA0926AA	SRR933351	Human	Other	1992	North America	United States	O25	H4	O25:H4	No	0	0	1	1	0	0	0	0	0	1	0	0	0	0	0	0	1	0	1	0	0	0	0	0	0	0	0	0	0	0	0	0	0	0	0	0	0
CA0927	JJ1999	ESC_CA0927AA	SRR933349	Human	Other	2007	Asia	India	O25	H4	O25:H4	Yes	0	0	0	0	0	0	0	0	1	0	0	0	0	0	0	0	1	0	1	0	0	0	0	0	0	0	0	0	0	1	0	0	0	0	0	0	0
CA1310	KTE178	ESC_CA1310AA	SRR638594	Human	Other	2010	North America	United States	O25*	HNT	O25*:HNT	Yes	1	0	1	0	0	0	0	0	1	0	0	0	0	0	0	0	0	0	1	0	0	0	0	0	0	0	0	0	0	0	0	0	0	0	0	0	0
CA4383	cam_2853	ESC_CA4383AA	SRR2970750	Human	Clinical	2009	Asia	Cambodia	O25	H4	O25:H4	No	0	1	1	0	0	0	0	0	0	0	0	0	0	0	0	0	1	0	1	0	0	0	0	0	1	0	0	0	0	0	0	0	0	0	0	0	0
CA4403	uk_18B29L	ESC_CA4403AA	SRR2970718	Human	Clinical	2010	Europe	United Kingdom	O25	H4	O25:H4	Yes	0	0	1	0	0	0	0	0	1	0	0	0	0	0	0	0	1	0	1	0	0	0	0	0	0	0	0	0	0	0	0	0	0	0	0	0	0
CA4405	uk_19A8G	ESC_CA4405AA	SRR2970716	Human	Clinical	2010	Europe	United Kingdom	O25	H4	O25:H4	No	0	0	1	1	0	0	0	0	0	1	0	0	0	0	0	0	1	0	1	0	0	0	0	0	0	0	0	0	0	0	0	0	0	0	0	0	0
CA4465	AZ844071	ESC_CA4465AA	SRR2970655	Human	Clinical	2012	Europe	Germany	O25	H4	O25:H4	Yes	0	0	1	1	0	0	0	0	0	0	0	0	0	0	0	0	1	0	1	0	0	0	0	0	0	0	0	0	0	0	0	0	0	1	0	0	0
DA2215	211655	ESC_DA2215AA	SRR3574220	Human	Other	2016	Europe	United Kingdom	O25*	H4	O25*:H4	No	0	0	1	0	0	0	0	0	0	0	0	0	0	0	0	0	0	0	1	0	0	0	0	0	0	0	0	0	0	0	0	0	0	0	1	0	0
DA2290	194196	ESC_DA2290AA	SRR3581419	Human	Other	2015	Europe	United Kingdom	O25*	H4	O25*:H4	No	0	0	1	1	0	0	0	0	0	1	0	0	0	0	0	0	1	0	1	0	0	0	0	0	0	0	0	0	0	0	0	0	0	0	0	0	0
DA3592	0000-0057-7720	ESC_DA3592AA	SRR3618631	Human	Clinical	2014	North America	United States	O25	H4	O25:H4	No	0	0	0	0	0	0	0	0	0	0	0	0	0	0	0	0	0	0	0	0	0	0	0	0	0	0	0	0	0	0	0	0	0	0	0	0	0
DA3741	0000-0057-7659	ESC_DA3741AA	SRR3345828	Human	Clinical	2014	North America	United States	O25	H4	O25:H4	No	0	0	0	0	0	0	0	0	0	0	0	0	0	0	0	0	0	0	0	0	0	0	0	0	0	0	0	0	0	0	0	0	0	0	0	0	0
DA3769	GN05843	ESC_DA3769AA	SRR3290375	Human	Other	2014	North America	United States	O25	H4	O25:H4	Yes	1	0	1	1	0	0	0	0	0	0	0	0	0	0	0	1	0	0	1	0	0	0	0	0	0	0	1	0	0	0	0	0	0	0	0	0	0
DA4589	U5	ESC_DA4589AA	SRR3143623	Human	Clinical	2012	Europe	United Kingdom	O25	H4	O25:H4	No	1	0	1	1	0	0	0	0	0	1	0	0	0	0	0	0	1	0	1	0	0	0	0	0	0	0	0	0	0	0	0	0	0	0	0	0	0
DA4592	U12	ESC_DA4592AA	SRR3143620	Human	Clinical	2012	Europe	United Kingdom	O25	H4	O25:H4	No	0	0	1	1	0	0	0	0	0	1	0	0	0	0	0	0	1	0	1	0	0	0	0	0	0	0	0	0	0	0	0	0	0	0	0	0	0
DA4594	MB3298	ESC_DA4594AA	SRR3143618	Human	Clinical	2012	Europe	Ireland	O25	H4	O25:H4	No	0	0	0	1	0	0	0	0	0	0	0	0	0	0	0	1	1	0	1	0	0	0	0	1	0	0	0	0	0	0	0	0	0	0	0	0	0
DA4618	B54	ESC_DA4618AA	SRR3143594	Human	Clinical	2012	Europe	United Kingdom	O25	H4	O25:H4	No	0	0	1	1	0	0	0	0	0	1	0	0	0	0	0	0	1	0	1	0	0	0	0	0	0	0	0	0	0	0	0	0	0	0	0	0	0
DA4619	B51	ESC_DA4619AA	SRR3143593	Human	Clinical	2012	Europe	United Kingdom	O25	H4	O25:H4	No	0	0	1	0	0	0	0	0	0	0	0	0	0	0	0	0	0	0	0	0	0	0	0	0	0	0	0	0	0	0	0	0	0	0	0	0	0
DA4621	B48	ESC_DA4621AA	SRR3143591	Human	Clinical	2012	Europe	United Kingdom	O25	H4	O25:H4	Yes	0	0	1	0	0	0	0	0	0	0	0	0	0	0	0	0	1	0	1	0	0	0	0	0	0	0	0	0	0	0	0	0	0	0	0	0	0
DA4624	B44	ESC_DA4624AA	SRR3143588	Human	Clinical	2012	Europe	United Kingdom	O25	H4	O25:H4	No	0	0	1	1	0	0	0	0	0	1	0	0	0	0	0	0	1	0	1	0	0	0	0	0	0	0	0	0	0	0	0	0	0	0	0	0	0
DA4626	B3	ESC_DA4626AA	SRR3143586	Human	Clinical	2012	Europe	United Kingdom	O25	H4	O25:H4	No	0	0	1	1	0	0	0	0	0	1	0	0	0	0	0	0	1	0	1	0	0	0	0	0	0	0	0	0	0	0	0	0	0	0	0	0	0
DA4632	B132	ESC_DA4632AA	SRR3143580	Human	Clinical	2012	Europe	United Kingdom	O25	H4	O25:H4	Yes	1	0	1	1	0	0	0	0	1	0	0	0	0	0	0	0	1	0	1	0	0	0	0	0	0	0	0	0	0	1	0	0	0	0	0	0	0
DA4642	3019	ESC_DA4642AA	SRR3143570	Human	Clinical	2011	Europe	Germany	O25	H4	O25:H4	Yes	0	0	1	0	0	0	0	0	0	0	0	0	0	0	0	0	1	0	1	0	0	0	0	0	0	0	0	0	0	0	0	0	0	0	0	0	0
DA4643	2999	ESC_DA4643AA	SRR3143569	Human	Clinical	2011	Europe	Germany	O25	H4	O25:H4	Yes	1	0	1	0	0	0	0	0	0	1	0	0	1	0	1	0	1	0	1	0	0	0	0	0	0	0	0	0	0	0	0	0	0	0	0	0	0
DA4649	1366	ESC_DA4649AA	SRR3143563	Human	Clinical	2011	Europe	Germany	O25	H4	O25:H4	No	0	0	1	1	0	0	0	0	0	1	0	0	0	0	0	0	1	0	1	0	0	0	0	0	0	0	0	0	0	0	0	0	0	0	0	0	0
DA4650	1351	ESC_DA4650AA	SRR3143562	Human	Clinical	2011	Europe	Germany	O25	H4	O25:H4	No	0	0	1	0	0	0	0	0	0	0	0	0	0	0	0	0	0	0	0	0	0	0	0	0	0	0	0	0	0	0	0	0	0	0	0	0	0
DA4655	1011	ESC_DA4655AA	SRR3143557	Human	Clinical	2011	Europe	Germany	O25	H4	O25:H4	Yes	0	0	1	0	0	0	0	0	0	0	0	0	0	0	0	0	1	0	1	0	0	0	0	0	0	0	0	0	0	0	0	0	0	0	0	0	0
DA4809	GN02545	ESC_DA4809AA	SRR3098846	Human	Other	2007	North America	United States	O25	H4	O25:H4	No	0	0	1	0	0	0	0	0	0	0	0	0	0	0	0	0	0	0	1	0	0	0	0	0	0	0	0	0	0	0	0	0	0	0	0	0	0
DA5291	HICF249	ESC_DA5291AA	SRR3051007	Human	Clinical	2011	Europe	United Kingdom	O25	H4	O25:H4	Yes	0	0	1	0	0	0	0	0	1	0	0	0	0	0	0	0	1	0	1	0	0	0	0	0	0	0	0	0	0	0	0	0	0	0	0	0	0
DA9429	UTI226	ESC_DA9429AA	ERR062296	Human	Clinical	2009	Europe	United Kingdom	O25	H4	O25:H4	No	0	0	0	0	0	0	0	0	0	0	0	0	0	0	0	0	1	1	0	0	0	0	0	0	0	0	0	0	0	0	0	0	0	0	0	0	0
EA0976	MOD1-EC7007	ESC_EA0976AA	SRR3825891	Livestock	Turkey	2007	North America	United States	O25	H4	O25:H4	Yes	1	0	1	1	0	0	0	0	0	0	0	0	0	0	0	0	1	0	1	0	0	0	0	0	0	0	0	0	0	1	0	0	0	0	0	0	0
EA2246	DHQP1202952	ESC_EA2246AA	SRR3982177	Human	Clinical	2012	North America	United States	O25	H4	O25:H4	Yes	0	0	1	0	0	0	0	0	1	0	0	0	0	0	0	0	1	0	1	0	0	0	0	0	0	0	0	0	0	0	0	0	1	0	0	0	0
EA2892	MOD1-EC5458	ESC_EA2892AA	SRR3989612	Environment	Water	1993	North America	United States	O25*	H4	O25*:H4	No	0	0	0	0	0	0	0	0	0	0	0	0	0	0	0	0	0	0	1	0	0	0	0	0	0	0	0	0	0	0	0	0	0	0	0	0	0
EA3951	464	ESC_EA3951AA	ERR712526	Human	Other	2013	Europe	Germany	ONT	H4	ONT:H4	Yes	0	0	0	1	0	0	0	0	1	0	0	0	0	0	0	0	1	0	1	0	0	0	0	0	0	0	0	0	0	0	0	0	1	0	0	0	0
EA4711	11.3-R3	ESC_EA4711AA	SRR4067487	Human	Faecal	2010	Oceania	Australia	O25*	H4	O25*:H4	Yes	0	0	1	0	0	0	1	0	0	0	0	0	0	0	0	0	1	0	1	0	0	0	0	0	0	0	0	0	0	0	0	0	0	0	0	0	0
EA4737	11.1-R1	ESC_EA4737AA	SRR4067429	Human	Faecal	2009	Oceania	Australia	O25*	H4	O25*:H4	No	0	0	1	1	0	0	0	0	1	1	0	0	0	1	1	0	1	0	1	0	0	0	0	0	0	0	0	0	0	0	0	0	0	0	0	0	0
F2_14D	F2_14D	ESC_KA7850AA	SRR8285372	Livestock	Swine	2007	Oceania	Australia	O25	H4	O25:H4	Yes	1	0	1	1	0	0	0	0	0	0	0	0	0	0	0	0	1	0	1	0	0	0	0	0	0	0	0	0	0	0	0	0	0	0	0	0	0
FA9052	AM_LREC-128	ESC_FA9052AA	ERR1841175	Food	Poultry Meat	2016	Europe	Spain	O25	H4	O25:H4	Yes	1	0	1	0	0	0	0	0	0	0	0	0	0	0	0	0	1	0	1	0	0	0	0	0	0	0	0	0	0	0	0	0	1	0	0	0	0
FA9055	AM_LREC-63	ESC_FA9055AA	ERR1841172	Environment	Water	2010	Europe	Spain	O25	H4	O25:H4	Yes	0	0	1	1	0	0	0	0	1	0	0	0	0	0	0	0	1	0	1	0	0	0	0	0	0	0	0	0	0	1	0	0	0	0	0	0	0
FA9057	AM_LREC-81	ESC_FA9057AA	ERR1841170	Human	Other	2005	Europe	Spain	O25	H4	O25:H4	No	0	0	1	1	0	0	0	0	0	1	0	0	0	0	0	0	1	0	1	0	0	0	0	0	0	0	0	0	0	0	0	0	0	0	0	0	0
FA9058	AM_LREC-15	ESC_FA9058AA	ERR1841169	Food	Poultry Meat	2009	Europe	Spain	O25	H4	O25:H4	Yes	0	0	0	1	0	0	0	0	1	0	0	0	0	0	0	0	1	0	1	0	0	0	0	0	0	0	0	1	0	0	0	0	0	0	0	0	0
FA9061	AM_LREC-32	ESC_FA9061AA	ERR1841166	Human	Other	2008	Europe	Spain	O25	H4	O25:H4	Yes	1	0	1	1	0	0	0	0	0	0	0	0	0	0	0	0	1	0	1	0	0	0	0	0	0	0	0	0	0	1	0	0	0	0	0	0	0
FA9063	AM_LREC-14	ESC_FA9063AA	ERR1841164	Food	Poultry Meat	2010	Europe	Spain	O25	H4	O25:H4	Yes	1	0	1	1	0	0	0	0	0	0	0	0	0	0	0	0	1	0	1	0	0	0	0	0	0	0	0	1	0	0	0	0	0	0	0	0	0
FA9064	AM_LREC-85	ESC_FA9064AA	ERR1841163	Human	Other	2012	Europe	Spain	O25	H4	O25:H4	Yes	0	1	0	1	0	0	0	0	0	0	0	0	1	0	0	0	1	0	1	0	0	0	0	0	0	0	0	0	0	1	0	0	0	0	0	0	0
FA9065	AM_LREC-42	ESC_FA9065AA	ERR1841162	Human	Other	2007	Europe	Spain	O25	H4	O25:H4	Yes	0	0	1	0	0	0	0	0	1	0	0	0	0	0	0	0	1	0	1	0	0	0	0	0	0	0	0	0	0	0	0	0	0	0	0	0	0
FA9067	AM_LREC-10	ESC_FA9067AA	ERR1841160	Human	Other	2009	Europe	Spain	O25*	H4	O25*:H4	Yes	1	0	0	1	0	0	1	0	1	0	0	0	0	0	0	0	1	0	1	0	0	0	0	0	0	0	0	1	0	0	0	0	0	0	0	0	0
FA9074	AM_LREC-50	ESC_FA9074AA	ERR1841153	Livestock	Bovine	2014	Europe	Spain	O25	H4	O25:H4	No	0	0	0	0	0	0	0	0	0	0	0	0	0	0	0	0	1	1	0	0	0	0	0	0	0	0	0	0	0	0	0	0	0	0	0	0	0
FA9085	AM_LREC-37	ESC_FA9085AA	ERR1841142	Human	Other	2006	Europe	Spain	O25	H4	O25:H4	No	0	0	1	1	0	0	0	0	0	0	0	0	0	0	0	0	0	0	0	0	0	0	0	0	0	0	0	0	0	0	0	0	0	0	0	0	0
FA9092	AM_LREC-77	ESC_FA9092AA	ERR1841135	Human	Other	2006	Europe	Spain	ONT	H4	ONT:H4	Yes	1	0	1	1	0	0	0	0	0	0	0	0	0	1	0	0	1	0	1	0	0	0	0	0	0	0	0	0	0	0	0	0	0	1	0	0	0
FA9097	AM_LREC-84	ESC_FA9097AA	ERR1841130	Human	Other	2008	Europe	Spain	O25	H4	O25:H4	Yes	0	0	0	1	0	0	1	0	1	0	0	0	0	0	0	0	1	0	1	0	0	0	0	0	0	0	0	0	0	0	0	0	0	0	0	0	0
FA9098	AM_LREC-83	ESC_FA9098AA	ERR1841129	Human	Other	2009	Europe	Spain	O25	H4	O25:H4	Yes	1	0	1	1	0	0	0	0	1	0	0	0	0	0	0	0	1	0	1	0	0	0	0	0	0	0	0	1	0	0	0	0	0	0	0	0	0
FA9107	AM_LREC-56	ESC_FA9107AA	ERR1841120	Wild Animal	Marine Mammal	2010	Europe	Spain	O25	H4	O25:H4	No	0	0	0	0	0	0	0	0	0	0	0	0	0	0	0	0	1	0	1	0	0	0	0	0	0	0	0	0	0	0	0	1	0	0	0	0	0
FA9110	AM_LREC-57	ESC_FA9110AA	ERR1841117	Wild Animal	Marine Mammal	2010	Europe	Spain	O25*	H4	O25*:H4	No	0	0	0	0	0	0	0	0	0	0	0	0	0	0	0	0	1	0	1	0	0	0	0	0	0	0	0	0	0	0	0	1	0	0	0	0	0
FA9114	AM_LREC-51	ESC_FA9114AA	ERR1841113	Food	Poultry Meat	2009	Europe	Spain	ONT	H4	ONT:H4	Yes	1	0	1	1	0	0	0	0	1	0	0	0	0	0	0	0	1	0	1	0	0	0	0	0	0	0	0	1	0	0	0	0	0	0	0	0	0
FA9118	AM_LREC-46	ESC_FA9118AA	ERR1841109	Livestock	Bovine	2014	Europe	Spain	O25	H4	O25:H4	No	0	0	0	0	0	0	0	0	0	0	0	0	0	0	0	0	1	0	1	0	0	0	0	0	0	0	0	0	0	0	0	0	0	0	0	0	0
FA9120	AM_LREC-48	ESC_FA9120AA	ERR1841107	Livestock	Bovine	2014	Europe	Spain	O25	H4	O25:H4	No	0	0	1	0	0	0	0	0	0	0	0	0	0	0	0	0	1	1	0	0	0	0	0	0	0	0	0	0	0	0	0	0	0	0	0	0	0
FA9124	AM_LREC-38	ESC_FA9124AA	ERR1841103	Human	Other	2006	Europe	Spain	O25	H4	O25:H4	Yes	0	0	1	1	0	0	0	0	0	0	0	0	0	0	0	0	1	0	1	0	0	0	0	0	0	0	0	0	0	0	0	0	0	0	0	0	0
FA9125	AM_LREC-41	ESC_FA9125AA	ERR1841102	Human	Other	2005	Europe	Spain	O25	H4	O25:H4	No	0	0	0	0	0	0	0	0	1	0	0	0	0	0	0	0	0	0	1	0	0	0	0	0	0	0	0	0	0	0	0	0	0	0	0	0	0
FA9126	AM_LREC-33	ESC_FA9126AA	ERR1841101	Human	Other	2005	Europe	Spain	O25	H4	O25:H4	No	0	0	1	1	0	0	0	0	0	0	0	0	0	0	0	0	1	0	1	0	0	0	0	0	0	0	0	0	0	0	0	0	0	0	0	0	0
FA9130	AM_LREC-27	ESC_FA9130AA	ERR1841097	Food	Pork	2011	Europe	Spain	O25	H4	O25:H4	Yes	0	0	1	0	0	0	0	0	0	0	0	0	0	0	0	0	1	0	1	0	0	0	0	0	0	0	0	0	0	0	0	0	0	0	0	0	0
FA9131	AM_LREC-31	ESC_FA9131AA	ERR1841096	Human	Other	2009	Europe	Spain	O25	H4	O25:H4	Yes	1	0	1	1	0	0	0	0	0	0	0	0	0	0	0	0	1	0	1	0	0	0	0	0	0	0	0	0	0	1	0	0	0	0	0	0	0
FA9134	AM_LREC-21	ESC_FA9134AA	ERR1841093	Human	Other	2010	Europe	Spain	ONT	H4	ONT:H4	Yes	1	0	1	1	0	0	0	0	1	0	0	0	0	0	0	0	1	0	1	0	0	0	0	0	0	0	0	1	0	0	0	0	0	0	0	0	0
FA9136	AM_LREC-22	ESC_FA9136AA	ERR1841091	Human	Other	2009	Europe	Spain	ONT	H4	ONT:H4	Yes	0	0	1	0	0	0	0	0	1	1	0	0	0	0	0	0	1	0	1	0	0	0	0	0	0	0	0	0	0	0	0	0	0	0	0	0	0
FA9137	AM_LREC-25	ESC_FA9137AA	ERR1841090	Food	Poultry Meat	2010	Europe	Spain	O25	H4	O25:H4	Yes	0	0	1	1	0	0	0	0	1	0	0	0	0	1	0	0	1	0	1	0	0	0	0	0	0	0	0	1	0	0	0	0	0	0	0	0	0
FA9143	AM_LREC-16	ESC_FA9143AA	ERR1841084	Food	Poultry Meat	2009	Europe	Spain	O25	H4	O25:H4	Yes	1	0	1	1	0	0	0	0	0	0	0	0	0	0	0	0	1	0	1	0	0	0	0	0	0	0	0	1	0	0	0	0	0	0	0	0	0
FA9148	AM_LREC-5	ESC_FA9148AA	ERR1841079	Human	Other	2009	Europe	Spain	O25	H4	O25:H4	Yes	0	0	1	0	0	0	0	0	1	0	0	0	0	0	0	0	1	0	1	0	0	0	0	0	0	0	0	0	0	0	0	0	0	0	0	0	0
FA9149	AM_LREC-3	ESC_FA9149AA	ERR1841078	Human	Other	2009	Europe	Spain	O25	H4	O25:H4	Yes	0	0	1	0	0	0	0	0	0	0	0	0	0	0	0	0	0	0	1	0	1	0	0	0	0	0	0	0	0	0	0	0	0	0	0	0	0
FA9152	AM_LREC-79	ESC_FA9152AA	ERR1841075	Human	Other	2008	Europe	Spain	O25*	H4	O25*:H4	Yes	1	0	1	1	0	0	0	0	0	0	0	0	0	0	0	0	1	0	1	0	0	0	0	0	0	0	0	0	0	0	0	0	0	0	0	0	0
FA9160	AM_LREC-2	ESC_FA9160AA	ERR1840621	Food	Pork	2011	Europe	Spain	O25	H4	O25:H4	No	0	0	0	0	0	0	0	0	0	0	0	0	0	0	0	0	1	1	0	0	0	0	0	0	0	0	0	0	0	0	0	0	0	0	0	0	0
FA9950	Ecol_244	ESC_FA9950AA	SRR3999091	Human	Other	2010	South America	Argentina	O25	H4	O25:H4	Yes	1	0	1	1	0	0	0	0	0	0	0	0	0	0	0	0	1	0	1	0	0	0	0	0	0	0	0	0	0	0	0	0	0	1	0	0	0
FA9952	Ecol_AZ159	ESC_FA9952AA	SRR3999089	Human	Other	2013	South America	Colombia	O25	H4	O25:H4	Yes	1	0	1	0	0	0	0	0	0	0	0	0	0	0	0	0	1	0	1	0	0	0	0	0	0	0	0	0	0	0	0	0	0	0	0	0	0
GA3026	NC_STEC95	ESC_GA3026AA	SRR5470014	Livestock	Chicken	2014	North America	United States	O25	H4	O25:H4	Yes	1	0	1	0	0	0	0	0	1	0	0	0	0	0	1	0	1	0	1	0	0	0	0	0	0	0	0	0	0	0	0	0	1	0	0	0	0
GA6612	BRG322	ESC_GA6612AA	DRR092892	Human	Other	2014	Asia	Japan	O25	H4	O25:H4	No	0	0	1	1	0	0	0	0	0	1	0	0	0	0	0	0	1	0	1	0	0	0	0	0	0	0	0	0	0	0	0	0	0	0	0	0	0
GA6622	KS127	ESC_GA6622AA	DRR092883	Human	Other	2012	Asia	Japan	O25*	H4	O25*:H4	Yes	0	0	1	1	0	0	0	0	1	0	0	0	0	0	0	0	1	0	1	0	0	0	0	0	0	0	0	0	0	0	0	0	1	0	0	0	0
GA6630	SN38	ESC_GA6630AA	DRR092875	Human	Other	2010	Asia	Japan	ONT	H4	ONT:H4	Yes	1	0	1	1	0	0	0	0	0	0	0	0	0	0	1	0	1	0	1	0	0	0	0	0	0	0	0	0	0	1	0	0	0	0	0	0	0
GA6631	ON28	ESC_GA6631AA	DRR092874	Human	Other	2010	Asia	Japan	O25*	H4	O25*:H4	Yes	0	0	1	0	0	0	0	0	1	0	0	0	0	0	0	0	1	0	1	0	0	0	0	0	0	0	0	0	0	1	0	0	0	0	0	0	0
GA6643	KSEC14	ESC_GA6643AA	DRR092862	Human	Other	2004	Asia	Japan	O25	H4	O25:H4	No	0	0	1	1	0	1	0	0	0	1	0	0	0	0	0	1	1	0	1	0	0	0	0	0	0	0	0	0	0	0	0	0	0	0	0	0	1
GA6645	KFEC1	ESC_GA6645AA	DRR092860	Human	Other	2003	Asia	Japan	O25*	H4	O25*:H4	No	1	0	1	1	0	1	0	0	0	0	0	0	0	0	0	1	1	0	1	0	0	0	0	0	0	0	0	0	0	0	0	0	0	0	0	0	1
GA6646	KUEC2	ESC_GA6646AA	DRR092859	Human	Other	2001	Asia	Japan	O25*	H4	O25*:H4	No	1	0	1	0	0	0	0	0	1	1	0	0	0	0	0	0	0	0	1	0	0	0	0	0	0	0	0	0	0	0	0	0	0	0	1	0	0
GA6791	NC_STEC180	ESC_GA6791AA	SRR5649634	Livestock	Chicken	2015	North America	United States	O25	H4	O25:H4	Yes	0	0	1	1	0	0	0	0	0	0	0	0	0	0	0	0	1	0	1	0	0	0	0	0	0	0	0	0	0	1	0	0	0	0	0	0	0
GA8084	0000-0062-1848	ESC_GA8084AA	SRR5806879	Human	Clinical	2016	North America	United States	O25	H4	O25:H4	Yes	0	0	1	1	0	0	0	0	0	0	0	0	0	0	0	0	1	0	1	0	0	0	0	0	0	0	0	1	0	0	0	0	0	0	0	0	0
HA0015	16009280_S18_L001_R1_001	ESC_HA0015AA	ERR2091375	Food	Poultry Meat	2016	Europe	Germany	O25	H4	O25:H4	Yes	0	0	1	0	0	0	0	0	0	0	0	0	0	0	1	0	1	0	1	0	0	0	0	0	0	0	0	0	0	0	0	0	1	0	0	0	0
HA0017	16009215_S16_L001_R1_001	ESC_HA0017AA	ERR2091373	Food	Poultry Meat	2016	Europe	Germany	O25	H4	O25:H4	Yes	0	0	1	0	0	0	0	0	0	0	0	0	0	0	0	0	1	0	1	0	0	0	0	0	0	0	0	0	0	0	0	0	1	0	0	0	0
HA0071	DTU2017-821-PRJ1111-Escherischia-coli-360-16028160_S2_L001_R1_001	ESC_HA0071AA	ERR2091319	Food	Poultry Meat	2016	Europe	Germany	O25	H4	O25:H4	Yes	0	0	1	0	0	0	0	0	1	0	0	0	0	1	1	0	1	0	1	0	0	0	0	0	0	0	0	0	0	1	0	0	0	0	0	0	0
HA3119	2017RDDVXW	ESC_HA3119AA	SRR6076833	Human	Other	2017	Europe	Denmark	O25	H4	O25:H4	Yes	0	0	1	1	0	0	0	0	0	0	0	0	0	0	1	0	1	0	1	0	0	0	0	0	0	0	0	0	0	0	0	0	1	0	0	0	0
HA7251	NC_LB-4807	ESC_HA7251AA	SRR6212575	Livestock	Turkey	2017	North America	United States	O25	H4	O25:H4	Yes	1	0	1	1	0	0	0	0	1	0	0	0	0	0	0	0	1	0	1	0	0	0	0	0	0	0	0	0	0	0	0	0	0	0	0	0	0
HA7630	ecoli[ST-131]	ESC_HA7630AA	ERR1512462	Food	Poultry Meat	2015	Europe	Denmark	O25	H4	O25:H4	Yes	1	0	0	1	0	0	0	0	1	0	0	0	0	0	0	0	1	0	1	0	0	0	0	0	0	0	0	0	0	0	0	0	1	0	0	0	0
HA7663	ecoli[ST-131]	ESC_HA7663AA	ERR1512429	Food	Poultry Meat	2015	Europe	Denmark	O25	H4	O25:H4	Yes	0	0	0	0	0	0	0	0	0	0	0	0	0	0	0	0	1	0	1	0	0	0	0	0	0	0	0	0	0	0	0	0	1	0	0	0	0
HA9360	JML156	ESC_HA9360AA	DRR102840	Human	Faecal	2015	Asia	Japan	ONT	HNT	ONT:HNT	No	0	0	1	0	0	0	0	0	0	0	0	0	0	0	0	0	0	0	0	0	0	0	0	0	0	0	0	0	0	0	0	0	0	0	0	0	0
HA9399	JML110	ESC_HA9399AA	DRR102801	Human	Faecal	2015	Asia	Japan	O25*	H4	O25*:H4	No	0	0	1	1	0	0	0	0	0	0	0	0	0	0	0	0	0	0	1	0	0	0	0	0	0	0	0	0	0	0	0	0	0	0	0	0	0
HA9450	JML056	ESC_HA9450AA	DRR102750	Human	Faecal	2015	Asia	Japan	O25*	H4	O25*:H4	Yes	1	0	1	1	0	0	0	0	0	0	0	0	0	0	0	0	1	0	1	0	0	0	0	0	0	0	0	0	0	0	0	0	1	0	0	0	0
HA9520	9-015	ESC_HA9520AA	DRR102680	Human	Faecal	2009	Asia	Japan	O25	H4	O25:H4	No	0	0	1	1	0	0	0	0	0	0	0	0	0	0	0	0	1	0	1	0	0	0	0	0	0	0	0	0	0	0	0	0	0	0	0	0	0
HA9631	CM31	ESC_HA9631AA	DRR102569	Human	Clinical	2006	Asia	Japan	O25	H4	O25:H4	Yes	0	0	1	1	0	0	0	0	1	0	0	0	0	0	0	0	1	0	0	0	0	1	0	0	0	0	0	0	0	0	0	0	0	0	0	0	0
IA0869	FSIS11704975	ESC_IA0869AA	SRR6372083	Livestock	Chicken	2017	North America	United States	O25	H4	O25:H4	Yes	0	0	1	1	0	0	0	0	0	0	0	0	0	0	0	0	1	0	1	0	0	0	0	0	0	0	0	0	0	0	0	0	1	0	0	0	0
IA0983	A1_036_Gull	ESC_IA0983AA	SRR6376594	Wild Animal	Gull	2016	North America	United States	O25	H4	O25:H4	No	0	0	0	1	0	0	0	0	0	1	0	0	0	0	0	0	1	0	1	0	0	0	0	0	0	0	0	0	0	0	0	0	0	0	0	0	0
IA1829	FSIS11706550	ESC_IA1829AA	SRR6438333	Livestock	Swine	2017	North America	United States	O25*	H4	O25*:H4	Yes	0	0	1	0	0	0	0	0	1	0	0	0	0	0	0	0	1	0	1	0	0	0	0	0	0	0	0	0	0	0	0	0	0	0	0	0	0
IA2820	MOD1-EC5414	ESC_IA2820AA	SRR6512561	Livestock	Chicken	2006	North America	United States	O25	H4	O25:H4	Yes	0	0	1	0	0	0	0	0	1	0	0	0	0	0	0	0	1	0	1	0	0	0	0	0	0	0	0	0	0	0	0	0	0	0	0	0	0
IA3637	FSIS11807394	ESC_IA3637AA	SRR6696804	Livestock	Swine	2018	North America	United States	O25	H4	O25:H4	Yes	0	0	1	0	0	0	0	0	0	0	0	0	0	0	1	0	1	0	1	0	0	0	0	0	0	0	0	0	0	0	0	0	0	0	0	0	0
IA3885	pb1	ESC_IA3885AA	SRR6703072	Human	Clinical	2012	North America	Canada	O25*	H4	O25*:H4	No	0	0	0	0	0	0	0	0	0	0	0	0	0	0	0	0	1	0	1	0	0	0	0	0	0	0	0	0	0	0	0	0	0	0	0	0	0
IA4037	RL229	ESC_IA4037AA	ERR2205999	Food	Poultry Meat	2012	Europe	Germany	O25*	H4	O25*:H4	Yes	1	0	1	1	0	0	0	0	1	0	0	0	0	0	1	0	1	0	1	0	0	0	0	0	0	0	0	0	0	0	0	0	1	0	0	0	0
IA4046	RL106	ESC_IA4046AA	ERR2205990	Food	Poultry Meat	2012	Europe	Germany	O25*	H4	O25*:H4	Yes	0	1	1	1	0	0	0	0	1	0	0	0	0	0	0	0	1	0	1	0	0	0	0	0	0	0	0	1	0	0	0	0	0	0	0	0	0
IA4053	86-16	ESC_IA4053AA	ERR2205983	Human	Other	2016	Europe	Germany	O25	H4	O25:H4	Yes	0	0	1	0	0	0	0	0	1	0	0	0	0	0	0	0	1	0	1	0	0	0	0	0	0	0	0	0	0	0	0	0	0	0	0	0	0
IA4072	590-14	ESC_IA4072AA	ERR2205964	Human	Other	2014	Europe	Germany	O25*	H4	O25*:H4	No	1	0	0	0	0	0	0	0	0	0	0	0	0	0	0	0	0	0	0	0	0	0	0	0	0	0	0	0	0	0	0	0	0	0	0	0	0
IA4090	500-16	ESC_IA4090AA	ERR2205946	Livestock	Turkey	2012	Europe	Germany	O25	H4	O25:H4	Yes	0	0	1	0	0	0	0	0	1	0	0	0	0	0	1	0	1	0	1	0	0	0	0	0	0	0	0	1	0	0	0	0	0	0	0	0	0
IA4093	497-16	ESC_IA4093AA	ERR2205943	Livestock	Chicken	2012	Europe	Germany	O25	H4	O25:H4	Yes	0	0	1	0	0	0	0	0	0	0	0	0	0	0	0	0	1	0	1	0	0	0	0	0	0	0	0	1	0	0	0	0	0	0	0	0	0
IA4095	495-16	ESC_IA4095AA	ERR2205941	Livestock	Chicken	2012	Europe	Germany	O25	H4	O25:H4	Yes	0	0	1	0	0	0	0	0	1	0	0	0	0	0	1	0	1	0	1	0	0	0	0	0	0	0	0	1	0	0	0	0	0	0	0	0	0
IA4127	468-16	ESC_IA4127AA	ERR2205909	Livestock	Chicken	2012	Europe	Germany	O25	H4	O25:H4	Yes	0	0	1	0	0	0	0	0	0	0	0	0	0	0	0	0	1	0	1	0	0	0	0	0	0	0	0	0	0	0	0	0	1	0	0	0	0
IA4128	467-16	ESC_IA4128AA	ERR2205908	Livestock	Chicken	2012	Europe	Germany	O25	H4	O25:H4	Yes	0	0	1	0	0	0	0	0	1	0	0	0	0	0	0	0	1	0	1	0	0	0	0	0	0	0	0	0	0	0	0	0	1	0	0	0	0
IA4131	464-16	ESC_IA4131AA	ERR2205905	Livestock	Chicken	2012	Europe	Germany	O25	H4	O25:H4	Yes	0	0	1	0	0	0	0	0	1	0	0	0	0	0	1	0	1	0	1	0	0	0	0	0	0	0	0	1	0	0	0	0	0	0	0	0	0
IA4141	399-15	ESC_IA4141AA	ERR2205895	Human	Other	2013	Europe	Germany	O25	H4	O25:H4	Yes	0	0	1	1	0	0	0	0	1	0	0	0	0	0	0	0	1	0	1	0	0	0	0	0	0	0	0	0	0	0	0	0	1	0	0	0	0
IA4156	117-16	ESC_IA4156AA	ERR2205880	Human	Other	2016	Europe	Germany	O25	H4	O25:H4	Yes	0	0	1	0	0	0	0	0	0	0	0	0	0	0	0	0	1	0	1	0	0	0	0	0	0	0	0	0	0	0	0	0	1	0	0	0	0
IA4159	1045-14	ESC_IA4159AA	ERR2205877	Human	Clinical	2014	Europe	Germany	ONT	H4	ONT:H4	Yes	0	0	1	0	0	0	0	0	0	0	0	0	0	0	0	0	1	0	1	0	0	0	0	0	0	0	0	0	0	0	0	0	1	0	0	0	0
IA4417	FSIS11807744	ESC_IA4417AA	SRR6764169	Livestock	Swine	2018	North America	United States	O25*	H4	O25*:H4	Yes	1	0	1	1	0	0	0	0	0	0	0	0	0	0	0	0	1	0	0	0	1	0	0	0	0	0	0	0	0	0	0	0	0	0	0	0	0
IA6627	PSU-0525	ESC_IA6627AA	SRR6986385	Livestock	Turkey	1982	North America	United States	O25	H4	O25:H4	Yes	0	0	1	0	0	0	0	0	0	0	0	0	0	0	0	0	1	0	1	0	0	0	0	0	0	0	0	0	0	0	0	0	0	0	0	0	0
IA6645	PSU-0528	ESC_IA6645AA	SRR6986225	Livestock	Turkey	1983	North America	United States	O25	H4	O25:H4	Yes	1	0	1	1	0	0	0	0	0	0	0	0	0	0	0	0	1	0	1	0	0	0	0	0	0	0	0	0	0	1	0	0	0	0	0	0	0
IA7281	PSU-0640	ESC_IA7281AA	SRR7066534	Livestock	Chicken	2000	North America	United States	O25	H4	O25:H4	Yes	1	0	1	0	0	0	0	0	1	0	0	0	0	0	0	0	1	0	1	0	0	0	0	0	0	0	0	0	0	0	0	0	1	0	0	0	0
IA8900	406651	ESC_IA8900AA	SRR7184364	Human	Other	2006	Europe	United Kingdom	O25	H4	O25:H4	No	0	0	1	1	0	0	0	0	1	1	0	0	0	0	0	0	1	0	1	0	0	0	0	0	0	0	0	0	0	0	0	0	0	0	0	0	0
IA9379	FSIS11809934	ESC_IA9379AA	SRR7192405	Livestock	Swine	2018	North America	United States	ONT	H4	ONT:H4	Yes	0	0	1	0	0	0	0	0	1	0	0	0	0	0	0	0	1	0	1	0	0	0	0	0	0	0	0	0	0	0	0	0	0	0	0	0	0
JA3253	TM61	ESC_JA3253AA	DRR138473	Human	Faecal	2018	Asia	Thailand	O25	H4	O25:H4	Yes	1	0	1	1	0	0	0	0	0	0	0	0	0	0	1	1	1	0	1	0	0	0	0	0	0	0	0	0	1	0	0	0	0	0	0	0	0
JA4514	FSIS11810266	ESC_JA4514AA	SRR7458243	Livestock	Swine	2018	North America	United States	ONT	H4	ONT:H4	Yes	0	0	1	0	0	0	0	0	1	0	0	0	0	0	0	0	1	0	1	0	0	0	0	0	0	0	0	0	0	0	0	0	0	0	0	0	0
JA5749	Chickens	ESC_JA5749AA	SRR7469899	Livestock	Chicken	2010	Oceania	Australia	O25	H4	O25:H4	Yes	0	0	1	0	0	0	0	0	1	0	0	0	0	0	0	0	1	0	1	0	0	0	0	0	0	0	0	0	0	0	0	0	0	0	0	0	0
JA7896	ECOL-18-VL-LA-ND-0006	ESC_JA7896AA	SRR7647860	Companion Animal	Canine	2018	North America	United States	O25	H4	O25:H4	No	0	0	0	1	0	0	0	0	0	1	0	0	0	0	0	0	1	0	1	0	0	0	0	0	0	0	0	0	0	0	0	0	0	0	0	0	0
JA8189	TUM18775	ESC_JA8189AA	DRR148363	Human	Other	2017	Asia	Japan	O25	H4	O25:H4	No	0	0	1	1	0	0	0	0	1	1	0	0	1	0	1	1	1	0	1	0	0	0	0	0	0	0	0	0	0	0	0	0	0	0	0	1	0
JA8190	TUM18774	ESC_JA8190AA	DRR148362	Human	Other	2017	Asia	Japan	O25	H4	O25:H4	No	0	0	1	1	0	0	0	0	1	1	0	0	0	0	1	1	1	0	1	0	0	0	0	0	0	0	0	0	0	0	0	0	0	0	0	1	0
JA8241	TUM18723	ESC_JA8241AA	DRR148311	Human	Other	2017	Asia	Japan	O25*	H4	O25*:H4	No	0	0	1	1	0	1	0	0	1	1	0	0	0	0	0	1	1	0	0	1	0	0	0	0	0	0	0	0	0	0	0	0	0	0	0	0	0
JA8252	TUM18712	ESC_JA8252AA	DRR148300	Human	Other	2017	Asia	Japan	O25	H4	O25:H4	No	0	0	1	1	0	1	0	0	0	0	0	0	0	0	0	1	1	0	1	0	0	0	0	0	0	0	0	0	0	0	0	0	0	0	0	1	0
JA8266	TUM18698	ESC_JA8266AA	DRR148286	Human	Other	2017	Asia	Japan	O25	H4	O25:H4	No	0	0	1	1	0	0	0	0	0	1	0	0	0	0	0	0	1	0	1	0	0	0	0	0	0	0	0	0	0	0	0	0	0	0	0	0	0
JA8320	TUM18644	ESC_JA8320AA	DRR148232	Human	Other	2016	Asia	Japan	O25	H4	O25:H4	No	0	0	1	1	0	0	0	0	0	1	0	0	0	0	0	0	0	0	0	0	0	0	0	0	0	0	0	0	0	0	0	0	0	0	0	0	0
JA8385	TUM18579	ESC_JA8385AA	DRR148167	Human	Other	2017	Asia	Japan	O25*	H4	O25*:H4	Yes	0	0	1	0	0	0	0	0	0	0	0	0	0	0	0	0	1	0	1	0	0	0	0	0	0	0	0	0	0	0	0	0	1	0	0	0	0
JA8469	14017413	ESC_JA8469AA	ERR2694589	Livestock	Chicken	2014	Europe	Denmark	O25	H4	O25:H4	Yes	0	0	1	0	0	0	0	0	1	0	0	0	1	1	0	0	1	0	1	0	0	0	0	0	0	0	0	0	0	0	0	0	1	0	0	0	0
KA1772	P1033	ESC_KA1772AA	SRR7879949	Human	Clinical	2012	North America	United States	O25	H4	O25:H4	No	0	0	1	1	0	0	0	0	0	1	0	0	0	0	1	0	1	0	1	0	0	0	0	0	0	0	0	0	0	0	0	0	0	0	0	0	0
KA1794	P1063	ESC_KA1794AA	SRR7879927	Human	Clinical	2014	North America	United States	O25	H4	O25:H4	No	0	0	1	1	0	0	0	0	0	1	0	0	0	0	1	0	1	0	1	0	0	0	0	0	0	0	0	0	0	0	0	0	0	0	0	0	0
KA1850	P1054	ESC_KA1850AA	SRR7879871	Human	Clinical	2014	North America	United States	O25	H4	O25:H4	No	0	0	1	1	0	0	0	0	0	1	0	0	0	0	0	0	1	0	1	0	0	0	0	0	0	0	0	0	0	0	0	0	0	0	0	0	0
KA1851	P6240	ESC_KA1851AA	SRR7879870	Human	Clinical	2013	North America	United States	O25	H4	O25:H4	No	0	0	1	1	0	0	0	0	0	1	0	0	0	0	0	0	1	0	1	0	0	0	0	0	0	0	0	0	0	0	0	0	0	0	0	0	0
KA1855	P6116	ESC_KA1855AA	SRR7879866	Human	Clinical	2013	North America	United States	O25	H4	O25:H4	No	0	0	1	1	0	0	0	0	0	1	0	0	0	0	0	0	1	0	1	0	0	0	0	0	0	0	0	0	0	0	0	0	0	0	0	0	0
KA3718	CVM N17EC1120	ESC_KA3718AA	SRR8095934	Food	Poultry Meat	2017	North America	United States	O25	H4	O25:H4	Yes	0	0	1	0	0	0	0	0	0	0	0	0	0	0	0	0	1	0	1	0	0	0	0	0	0	0	0	0	0	0	0	0	0	0	0	0	0
KA3808	CVM N17EC0548	ESC_KA3808AA	SRR8095609	Food	Poultry Meat	2017	North America	United States	O25	H4	O25:H4	Yes	0	0	1	1	0	0	0	0	1	0	0	0	0	0	0	0	1	0	1	0	0	0	0	0	0	0	0	0	0	1	0	0	0	0	0	0	0
KA3838	CVM N17EC1412	ESC_KA3838AA	SRR8095639	Food	Poultry Meat	2017	North America	United States	O25	H4	O25:H4	Yes	1	0	1	1	0	0	0	0	1	0	0	0	0	0	0	0	1	0	1	0	0	0	0	0	0	0	0	0	0	1	0	0	0	0	0	0	0
KA3859	CVM N17EC0476	ESC_KA3859AA	SRR8095660	Food	Poultry Meat	2017	North America	United States	O25	H4	O25:H4	Yes	0	0	1	1	0	0	0	0	1	0	0	0	0	0	0	0	1	0	1	0	0	0	0	0	0	0	0	0	0	1	0	0	0	0	0	0	0
KA3870	CVM N17EC0700	ESC_KA3870AA	SRR8095671	Food	Beef	2017	North America	United States	O25	H4	O25:H4	Yes	0	0	1	1	0	0	0	0	0	0	0	0	0	0	1	0	1	0	1	0	0	0	0	0	0	0	0	0	0	0	0	0	1	0	0	0	0
KA3909	CVM N17EC1430	ESC_KA3909AA	SRR8095710	Food	Poultry Meat	2017	North America	United States	O25*	H4	O25*:H4	Yes	0	0	1	0	0	0	0	0	1	1	0	0	0	0	1	1	1	1	0	0	0	0	0	0	0	0	0	1	0	0	0	0	0	0	0	0	0
KA3977	CVM N17EC0420	ESC_KA3977AA	SRR8095778	Food	Poultry Meat	2017	North America	United States	O25	H4	O25:H4	Yes	0	0	1	1	0	0	0	0	1	0	0	0	0	0	0	0	1	0	1	0	0	0	0	0	0	0	0	0	0	1	0	0	0	0	0	0	0
KA3983	CVM N17EC0758	ESC_KA3983AA	SRR8095784	Food	Poultry Meat	2017	North America	United States	O25	H4	O25:H4	Yes	1	0	1	1	0	0	0	0	1	0	0	0	0	0	1	0	1	0	1	0	0	0	0	0	0	0	0	0	0	1	0	0	0	0	0	0	0
KA4015	CVM N17EC0240	ESC_KA4015AA	SRR8095816	Food	Poultry Meat	2017	North America	United States	O25*	H4	O25*:H4	Yes	0	0	1	1	0	0	0	0	0	0	0	0	0	0	0	0	1	0	1	0	0	0	0	0	0	0	0	0	0	0	0	0	0	0	0	0	0
KA4076	CVM N17EC1148	ESC_KA4076AA	SRR8095281	Food	Poultry Meat	2017	North America	United States	O25*	H4	O25*:H4	Yes	0	0	1	0	0	0	0	0	1	0	0	0	0	1	0	0	1	0	1	0	0	0	0	0	0	0	0	0	0	0	0	0	1	0	0	0	0
KA4140	CVM N17EC1242	ESC_KA4140AA	SRR8095345	Food	Poultry Meat	2017	North America	United States	O25*	H4	O25*:H4	No	0	0	0	1	0	0	0	0	1	1	0	0	0	0	1	0	0	0	0	0	0	0	0	0	0	0	0	0	0	0	0	0	0	0	0	0	0
KA4205	CVM N17EC0088	ESC_KA4205AA	SRR8095410	Food	Poultry Meat	2017	North America	United States	O25	H4	O25:H4	Yes	0	0	1	0	0	0	0	0	0	0	0	0	0	0	0	0	1	0	1	0	0	0	0	0	0	0	0	0	0	0	0	0	0	0	0	0	0
KA4213	CVM N17EC0206	ESC_KA4213AA	SRR8095418	Food	Poultry Meat	2017	North America	United States	O25*	H4	O25*:H4	Yes	0	0	1	0	0	0	0	0	1	0	0	0	0	0	0	0	1	0	1	0	0	0	0	0	0	0	0	0	0	0	0	0	0	0	0	0	0
KA4242	CVM N17EC0926	ESC_KA4242AA	SRR8095447	Food	Poultry Meat	2017	North America	United States	O25	H4	O25:H4	Yes	1	0	1	1	0	0	0	0	1	0	0	0	0	0	1	0	1	0	1	0	0	0	0	0	0	0	0	0	0	1	0	0	0	0	0	0	0
KA4253	CVM N17EC1158	ESC_KA4253AA	SRR8095458	Food	Poultry Meat	2017	North America	United States	O25	H4	O25:H4	Yes	1	0	1	1	0	0	0	0	1	0	0	0	0	0	1	0	1	0	1	0	0	0	0	0	0	0	0	0	0	1	0	0	0	0	0	0	0
KA4309	CVM N17EC0567	ESC_KA4309AA	SRR8095514	Food	Poultry Meat	2017	North America	United States	O25	H4	O25:H4	Yes	0	0	1	0	0	0	0	0	1	0	0	0	0	0	1	0	1	0	1	0	0	0	0	0	0	0	0	0	0	0	0	0	0	0	0	0	0
KA4331	CVM N17EC1270	ESC_KA4331AA	SRR8095536	Food	Poultry Meat	2017	North America	United States	O25*	H4	O25*:H4	Yes	0	0	1	1	0	0	0	0	0	0	0	0	0	0	0	0	1	0	1	0	0	0	0	0	0	1	0	0	0	0	0	0	0	0	0	0	0
KA4334	CVM N17EC1256	ESC_KA4334AA	SRR8095539	Food	Poultry Meat	2017	North America	United States	O25	H4	O25:H4	No	0	0	1	1	0	0	0	0	1	0	0	0	0	0	0	0	1	0	1	0	0	0	0	0	0	0	0	0	0	0	0	0	0	0	0	0	0
KA4355	CVM N17EC1168	ESC_KA4355AA	SRR8095560	Food	Poultry Meat	2017	North America	United States	O25	H4	O25:H4	Yes	0	0	1	1	0	0	0	0	0	0	0	0	0	1	0	0	1	0	1	0	0	0	0	0	0	0	0	0	0	1	0	0	0	0	0	0	0
KA4595	PSU-1483	ESC_KA4595AA	SRR8112931	Food	Poultry Meat	1990	North America	United States	O25	H4	O25:H4	Yes	0	0	1	0	0	0	0	0	0	0	0	0	0	0	1	0	1	0	1	0	0	0	0	0	0	0	0	0	0	0	1	0	0	0	0	0	0
KA4627	PSU-1479	ESC_KA4627AA	SRR8112823	Food	Poultry Meat	1990	North America	United States	O25*	H4	O25*:H4	Yes	1	0	1	1	0	0	0	0	0	0	0	0	0	0	0	0	1	0	1	0	0	0	0	0	0	0	0	0	0	0	1	0	0	0	0	0	0
KA4871	FSIS11815119	ESC_KA4871AA	SRR8136976	Livestock	Swine	2018	North America	United States	O25	H4	O25:H4	Yes	0	0	1	0	0	0	0	0	1	0	0	0	0	0	1	0	1	0	1	0	0	0	0	0	0	0	0	0	0	0	0	0	0	0	0	0	0
KA5027	FSIS11815328	ESC_KA5027AA	SRR8157258	Livestock	Swine	2018	North America	United States	O25	H4	O25:H4	Yes	0	0	1	0	0	0	0	0	1	0	0	0	0	0	1	0	1	0	1	0	0	0	0	0	0	0	0	0	0	0	0	0	0	0	0	0	0
KA5737	EC191	ESC_KA5737AA	SRR8203406	Human	Clinical	2015	Asia	China	O25	H4	O25:H4	Yes	1	0	1	0	0	0	0	0	1	0	0	1	0	0	0	0	1	0	1	0	0	0	0	0	0	0	0	0	0	0	0	0	0	0	0	0	0
KA5738	EC192	ESC_KA5738AA	SRR8203407	Human	Faecal	2015	Asia	China	O25	H4	O25:H4	Yes	0	0	1	1	0	0	0	0	0	0	0	0	0	0	1	0	1	0	1	0	0	0	0	0	0	0	0	0	0	0	0	0	1	0	0	0	0
KA9540	ECOL-18-VL-NY-GA-0012	ESC_KA9540AA	SRR8451755	Companion Animal	Canine	2018	North America	United States	ONT	H4	ONT:H4	Yes	0	0	1	0	0	0	0	0	1	0	0	0	0	0	0	0	1	0	1	0	0	0	0	0	0	0	0	0	0	0	0	0	1	0	0	0	0
LA0853	FSIS11917413	ESC_LA0853AA	SRR8502591	Livestock	Swine	2019	North America	United States	O25*	H4	O25*:H4	Yes	0	0	1	0	0	0	0	0	1	0	0	0	0	0	0	0	1	0	1	0	0	0	0	0	0	0	0	0	0	0	0	0	0	0	0	0	0
LA0995	GD45	ESC_LA0995AA	SRR8502425	Environment	Water	2015	Europe	United Kingdom	O25*	H4	O25*:H4	Yes	0	0	1	0	0	0	0	0	0	0	0	0	0	0	0	0	1	0	1	0	0	0	0	0	0	0	0	0	0	0	0	0	0	0	0	0	0
LA1141	F14W143423	ESC_LA1141AA	SRR8505952	Human	Clinical	2014	Europe	United Kingdom	O25	H4	O25:H4	Yes	1	0	1	1	1	0	0	0	0	0	0	0	0	0	0	0	1	0	1	0	0	0	0	0	0	0	0	0	0	0	0	0	0	0	0	0	0
LA1145	F14W104462-19	ESC_LA1145AA	SRR8505956	Human	Clinical	2014	Europe	United Kingdom	O15	H4	O15:H4	Yes	0	0	1	0	0	0	0	0	1	0	0	0	0	0	0	0	1	0	1	0	0	0	0	0	0	0	0	0	0	0	0	0	0	0	0	0	0
LA1148	F14W104462-28	ESC_LA1148AA	SRR8505959	Human	Clinical	2014	Europe	United Kingdom	O15	H4	O15:H4	Yes	0	0	1	0	0	0	0	0	1	0	0	0	0	0	0	0	1	0	1	0	0	0	0	0	0	0	0	0	0	0	0	0	0	0	0	0	0
LA3619	31	ESC_LA3619AA	SRR7304232	Human	Clinical	1998	North America	United States	O25	H4	O25:H4	Yes	0	0	1	0	0	0	0	0	0	0	0	0	0	0	0	0	1	0	1	0	0	0	0	0	0	0	0	0	0	0	0	0	0	0	0	0	0
LA3621	235	ESC_LA3621AA	SRR7304234	Human	Clinical	1999	North America	United States	O25	H4	O25:H4	No	0	0	1	1	0	0	0	0	0	1	0	0	0	0	0	0	1	0	1	0	0	0	0	0	0	0	0	0	0	0	0	0	0	0	0	0	0
LA3622	287	ESC_LA3622AA	SRR7304235	Human	Clinical	1999	North America	United States	O25	H4	O25:H4	No	0	0	1	1	0	0	0	0	0	1	0	0	0	0	0	0	1	0	1	0	0	0	0	0	0	0	0	0	0	0	0	0	0	0	0	0	0
LA3663	285	ESC_LA3663AA	SRR7304276	Human	Faecal	1998	North America	United States	O25*/O2-O25*	H1-H4	O25*/O2-O25*:H1-H4	No	0	0	1	1	0	0	0	1	1	1	0	1	0	0	0	0	1	0	1	0	0	0	0	0	0	0	0	0	0	0	0	0	0	0	0	0	0
LA3664	1012	ESC_LA3664AA	SRR7304277	Human	Faecal	1998	North America	United States	O25	H4	O25:H4	No	0	0	1	1	0	0	0	0	0	1	0	0	0	0	0	0	1	0	1	0	0	0	0	0	0	0	0	0	0	0	0	0	0	0	0	0	0
LA3674	421	ESC_LA3674AA	SRR7304287	Human	Faecal	1998	North America	United States	O25	H4	O25:H4	No	0	0	1	1	0	0	0	0	1	1	0	0	0	0	0	0	1	0	1	0	0	0	0	0	0	0	0	0	0	0	0	0	0	0	0	0	0
LA5125	GASRECE199	ESC_LA5125AA	SRR6505325	Human	Clinical	2012	Asia	Singapore	O25*	H4	O25*:H4	Yes	0	0	1	1	0	0	0	0	1	0	1	0	0	0	0	0	1	0	1	0	0	0	0	0	0	0	0	0	0	1	0	0	0	0	0	0	0
LA5503	LGE2089	ESC_LA5503AA	SRR6362603	Environment	Soil	2015	North America	United States	ONT	H4	ONT:H4	No	0	0	0	0	0	0	0	0	0	0	1	0	0	0	0	0	1	0	1	0	0	0	0	0	0	0	0	0	0	0	0	0	0	0	0	0	0
LA5585	LGE0722	ESC_LA5585AA	SRR6362685	Environment	Soil	2015	North America	United States	O25	H4	O25:H4	No	0	0	0	0	0	0	0	0	0	0	0	0	0	0	0	0	1	0	1	0	0	0	0	0	0	0	0	0	0	0	0	0	0	0	0	0	0
LA7429	Ecoli868	ESC_LA7429AA	SRR5430160	Human	Clinical	2015	North America	United States	O25	H4	O25:H4	No	0	0	0	0	0	0	0	0	0	0	0	0	0	0	0	0	0	0	0	0	0	0	0	0	0	0	0	0	0	0	0	0	0	0	0	0	0
LA8319	70_CN_24_B8_M1_C1_2_P2	ESC_LA8319AA	SRR5006326	Food	Poultry Meat	2012	North America	United States	O25	H4	O25:H4	Yes	0	0	1	0	0	0	0	0	0	0	0	0	0	0	0	0	1	0	1	0	0	0	0	0	0	0	0	0	0	1	0	0	0	0	0	0	0
LA8327	1_CN_17_B1_M1_C1_P1	ESC_LA8327AA	SRR5006318	Food	Poultry Meat	2012	North America	United States	O25	H4	O25:H4	Yes	0	0	0	0	0	0	0	0	0	0	0	0	0	1	1	0	1	0	1	0	0	0	0	0	0	0	0	0	0	0	0	0	1	0	0	0	0
LA8340	127_CN_15_B2_M1_C3_P1	ESC_LA8340AA	SRR5006305	Food	Poultry Meat	2012	North America	United States	O25	H4	O25:H4	Yes	1	0	0	0	0	0	0	0	0	0	0	0	0	0	1	0	1	1	0	0	0	0	0	0	0	0	0	0	0	0	0	0	0	0	0	0	0
LA8344	92_CN_06_B16_M1_C1_2_P2	ESC_LA8344AA	SRR5006301	Food	Poultry Meat	2012	North America	United States	O25	H4	O25:H4	Yes	0	0	1	0	0	0	0	0	1	0	0	0	0	0	0	0	1	0	1	0	0	0	0	0	0	0	0	0	0	0	0	0	1	0	0	0	0
LA8346	74_CN_11_B23_M2_C4_P2	ESC_LA8346AA	SRR5006299	Food	Poultry Meat	2012	North America	United States	O25	H4	O25:H4	Yes	0	0	1	0	0	0	0	0	0	0	0	0	0	0	0	0	1	0	1	0	0	0	0	0	0	0	0	0	0	1	0	0	0	0	0	0	0
LA8355	91_CN_02_B15_M1_C1_2_P2	ESC_LA8355AA	SRR5006290	Food	Poultry Meat	2012	North America	United States	O25	H4	O25:H4	Yes	1	0	1	1	0	0	0	0	0	0	0	0	0	0	0	0	1	1	0	0	0	0	0	0	0	0	0	0	0	0	0	0	0	0	0	0	0
LA8360	43_CN_12_B6_M2_C4_P1	ESC_LA8360AA	SRR5006285	Food	Poultry Meat	2012	North America	United States	O25	H4	O25:H4	Yes	0	0	1	0	0	0	0	0	1	0	0	0	0	1	0	0	1	0	1	0	0	0	0	0	0	0	0	0	0	0	0	0	0	0	0	0	0
LA8364	83_CN_02_B19_M1_C1_2_P2	ESC_LA8364AA	SRR5006281	Food	Poultry Meat	2012	North America	United States	O25	H4	O25:H4	Yes	1	0	0	1	0	0	0	0	0	1	0	0	0	1	1	0	1	0	1	0	0	0	0	0	0	0	0	0	0	0	0	0	1	0	0	0	0
LA8371	4_CN_13_B1_M1_C3_P2	ESC_LA8371AA	SRR5006274	Food	Poultry Meat	2012	North America	United States	O25	H4	O25:H4	Yes	0	0	1	1	0	0	0	0	0	0	0	0	0	0	0	0	1	0	1	0	0	0	0	0	0	0	0	0	0	1	0	0	0	0	0	0	0
LA8375	24_CN_12_B5_M2_C4_P2	ESC_LA8375AA	SRR5006270	Food	Poultry Meat	2012	North America	United States	O25	H4	O25:H4	Yes	0	0	1	0	0	0	0	0	1	1	0	0	0	1	0	0	1	0	1	0	0	0	0	0	0	0	0	0	0	0	0	0	0	0	0	0	0
LA8377	69_CN_13_B8_M1_C1_2_P1	ESC_LA8377AA	SRR5006268	Food	Poultry Meat	2012	North America	United States	O25	H4	O25:H4	Yes	0	0	0	0	0	0	0	0	0	0	0	0	0	1	0	0	1	0	1	0	0	0	0	0	0	0	0	0	0	0	0	0	1	0	0	0	0
LA8390	2_CN_12_B1_M1_C1_P2	ESC_LA8390AA	SRR5006255	Food	Poultry Meat	2012	North America	United States	O25	H4	O25:H4	Yes	0	0	1	0	0	0	0	0	1	0	0	1	0	0	0	0	1	0	1	0	0	0	0	0	0	0	0	0	0	0	0	0	0	0	0	0	0
LA8392	46_CN_12_B22_M1_C1_2_P2	ESC_LA8392AA	SRR5006253	Food	Poultry Meat	2012	North America	United States	O25-O71	H4	O25-O71:H4	Yes	1	0	1	1	0	0	0	0	1	0	0	0	0	1	0	0	1	0	1	0	0	0	0	0	0	0	0	0	0	0	0	0	0	0	0	0	0
LA8404	59_CN_02_B30_M1_C3_P1	ESC_LA8404AA	SRR5006226	Food	Poultry Meat	2012	North America	United States	O25	H4	O25:H4	Yes	0	0	1	1	0	0	0	0	0	0	0	0	0	0	0	0	1	0	1	0	0	0	0	0	0	0	0	0	0	1	0	0	0	0	0	0	0
LA8411	FMC_UTI_01609	ESC_LA8411AA	SRR5006219	Human	Clinical	2012	North America	United States	O25-O6*/O25*	H31-H4	O25-O6*/O25*:H31-H4	Yes	1	0	1	1	0	0	0	0	1	0	0	0	0	0	0	0	1	0	1	0	0	0	0	0	0	0	0	0	0	0	0	0	0	0	0	1	0
LA8416	FMC_UTI_02632	ESC_LA8416AA	SRR5006214	Human	Clinical	2012	North America	United States	O25	H4	O25:H4	No	0	0	1	1	0	0	0	0	0	1	0	0	0	0	0	0	1	0	1	0	0	0	0	0	0	0	0	0	0	0	0	0	0	0	0	0	0
LA8424	FMC_UTI_01474	ESC_LA8424AA	SRR5006206	Human	Clinical	2012	North America	United States	O25	H4	O25:H4	No	0	0	1	1	0	1	1	0	0	0	0	0	0	0	0	1	1	0	1	0	0	0	0	0	0	0	0	0	0	0	0	0	0	0	0	1	0
LA8426	7_CN_15_B18_M1_C3_P1	ESC_LA8426AA	SRR5006204	Food	Poultry Meat	2012	North America	United States	ONT	H4	ONT:H4	Yes	0	0	1	1	0	0	0	0	0	0	0	0	0	0	0	0	1	0	1	0	0	0	0	0	0	0	0	0	0	1	0	0	0	0	0	0	0
LA8428	FMC_UTI_03069	ESC_LA8428AA	SRR5006202	Human	Clinical	2012	North America	United States	O25	H4	O25:H4	No	0	0	0	1	0	0	0	0	1	1	0	0	0	0	0	0	1	0	1	0	0	0	0	0	0	0	0	0	0	0	0	0	0	0	0	0	0
LA8430	FMC_UTI_02824	ESC_LA8430AA	SRR5006200	Human	Clinical	2012	North America	United States	O182-O25	H25-H4	O182-O25:H25-H4	Yes	0	0	1	0	0	0	0	0	1	0	0	0	0	0	1	0	1	0	1	0	0	0	0	0	0	0	0	0	0	0	0	0	1	0	0	0	0
LA8434	17_CN_04_B5_M1_C1_P1	ESC_LA8434AA	SRR5006196	Food	Poultry Meat	2012	North America	United States	O25	H4	O25:H4	Yes	0	0	1	0	0	0	0	0	1	0	0	0	0	0	0	0	1	0	1	0	0	0	0	0	0	0	0	0	0	0	0	0	1	0	0	0	0
LA8440	8_CN_14_B18_M1_C3_P2	ESC_LA8440AA	SRR5006190	Food	Poultry Meat	2012	North America	United States	O25	H4	O25:H4	Yes	1	0	1	0	0	0	0	0	0	0	0	0	0	0	0	0	1	0	1	0	0	0	0	0	0	0	0	0	0	0	0	0	0	0	0	0	0
LA8441	FMC_UTI_02651	ESC_LA8441AA	SRR5006189	Human	Clinical	2012	North America	United States	O25	H4	O25:H4	Yes	1	0	0	0	0	0	0	0	0	0	0	0	0	0	0	0	1	0	1	0	0	0	0	0	0	0	0	0	0	0	0	0	1	0	0	0	0
LA8442	118_CN_23_B40_M1_C1_P2	ESC_LA8442AA	SRR5006188	Food	Poultry Meat	2012	North America	United States	O25	H4	O25:H4	Yes	0	0	1	0	0	0	0	0	0	0	0	0	0	0	1	0	1	0	1	0	0	0	0	0	0	0	0	0	0	0	0	0	0	0	0	0	0
LA8445	FMC_UTI_01389	ESC_LA8445AA	SRR5006185	Human	Clinical	2012	North America	United States	O25	H4	O25:H4	No	0	0	1	1	0	0	1	0	0	1	0	0	0	0	0	0	1	0	1	0	0	0	0	0	0	0	0	0	0	0	0	0	0	0	0	0	0
LA8446	FMC_UTI_01966	ESC_LA8446AA	SRR5006184	Human	Clinical	2012	North America	United States	O25	H4	O25:H4	No	0	0	0	1	0	0	1	0	0	1	0	0	0	0	0	0	1	0	1	0	0	0	0	0	0	0	0	0	0	0	0	0	0	0	0	0	0
LA8448	FMC_UTI_01641	ESC_LA8448AA	SRR5006182	Human	Clinical	2012	North America	United States	O25	H4	O25:H4	No	0	0	1	1	0	0	0	0	0	1	0	0	0	0	1	0	1	0	1	0	0	0	0	0	0	0	0	0	0	0	0	0	0	0	0	0	0
LA8456	23_CN_07_B5_M2_C4_P1	ESC_LA8456AA	SRR5006174	Food	Poultry Meat	2012	North America	United States	O25	H4	O25:H4	No	0	0	1	1	0	0	0	0	1	0	0	0	0	0	0	0	0	0	1	0	0	0	0	0	0	0	0	0	0	0	0	0	0	0	1	0	0
LA8457	FMC_UTI_02484	ESC_LA8457AA	SRR5006173	Human	Clinical	2012	North America	United States	O25	H4	O25:H4	No	0	0	1	1	0	0	0	0	0	1	0	0	0	0	0	0	1	0	1	0	0	0	0	0	0	0	0	0	0	0	0	0	0	0	0	0	0
LA8472	FMC_UTI_02758	ESC_LA8472AA	SRR5006158	Human	Clinical	2012	North America	United States	O25	H4	O25:H4	No	0	0	0	1	0	0	0	0	1	1	0	0	0	0	0	0	1	0	1	0	0	0	0	0	0	0	0	0	0	0	0	0	0	0	0	0	0
LA8475	17_CN_13_B5_M1_C1_P1	ESC_LA8475AA	SRR5006155	Food	Poultry Meat	2012	North America	United States	O25	H4	O25:H4	Yes	0	0	0	0	0	0	0	0	1	0	0	0	0	0	0	0	1	0	1	0	0	0	0	0	0	0	0	0	0	0	0	0	0	0	0	0	0
LA8478	99_CN_12_B6_M2_C4_P1	ESC_LA8478AA	SRR5006152	Food	Poultry Meat	2012	North America	United States	O25	H4	O25:H4	Yes	0	0	1	0	0	0	0	0	1	0	0	0	0	1	0	0	1	0	1	0	0	0	0	0	0	0	0	0	0	0	0	0	0	0	0	0	0
LA8483	FMC_UTI_02287	ESC_LA8483AA	SRR5006147	Human	Clinical	2012	North America	United States	O25	H4	O25:H4	No	0	0	1	1	0	0	0	0	0	1	0	0	1	0	0	0	1	0	1	0	0	0	0	0	0	0	0	0	0	0	0	0	0	0	0	0	0
LA8484	23_CN_12_B5_M2_C4_P1	ESC_LA8484AA	SRR5006146	Food	Poultry Meat	2012	North America	United States	O25	H4	O25:H4	Yes	0	0	1	0	0	0	0	0	1	0	0	0	0	1	0	0	1	0	1	0	0	0	0	0	0	0	0	0	0	0	0	0	0	0	0	0	0
LA8485	7_CN_14_B18_M1_C3_P1	ESC_LA8485AA	SRR5006139	Food	Poultry Meat	2012	North America	United States	O25	H4	O25:H4	Yes	1	0	1	0	0	0	0	0	0	0	0	0	0	0	0	0	1	0	1	0	0	0	0	0	0	0	0	0	0	0	0	0	0	0	0	0	0
LA8488	100_CN_04_B6_M2_C4_P2	ESC_LA8488AA	SRR5006136	Food	Poultry Meat	2012	North America	United States	O25	H4	O25:H4	Yes	0	0	1	1	0	0	0	0	1	0	0	0	0	0	0	0	1	0	1	0	0	0	0	0	0	0	0	0	0	0	0	0	0	0	0	0	0
LA8498	42_CN_05_B20_M2_C7_P2	ESC_LA8498AA	SRR5006126	Food	Poultry Meat	2012	North America	United States	O25	H4	O25:H4	No	0	0	1	0	0	0	0	0	1	0	0	0	0	0	0	0	0	0	0	0	0	0	0	0	0	0	0	0	0	0	0	0	0	0	0	0	0
LA8500	29_CN_10_B26_M3_C9_P1	ESC_LA8500AA	SRR5006124	Food	Pork	2012	North America	United States	O25	H4	O25:H4	Yes	0	0	1	0	0	0	0	0	1	0	0	0	1	0	1	0	1	0	1	0	0	0	0	0	0	0	0	0	0	0	0	0	0	0	0	0	0
LA8507	FMC_UTI_02635	ESC_LA8507AA	SRR5006117	Human	Clinical	2012	North America	United States	O2	H4	O2:H4	No	0	0	1	1	0	0	0	0	0	1	0	0	0	0	0	0	1	0	1	0	0	0	0	0	0	0	0	0	0	0	0	0	0	0	0	0	0
LA8511	FMC_UTI_01402	ESC_LA8511AA	SRR5006113	Human	Clinical	2012	North America	United States	O25-O6	H4	O25-O6:H4	Yes	1	0	1	1	0	0	0	0	0	1	0	0	0	1	1	0	1	0	1	0	0	0	0	0	0	0	0	0	0	0	0	0	0	0	0	0	0
LA8515	FMC_UTI_02405	ESC_LA8515AA	SRR5006109	Human	Clinical	2012	North America	United States	O25	H4	O25:H4	Yes	1	0	1	1	0	0	0	0	1	1	0	0	0	0	0	0	1	0	1	0	0	0	0	0	0	0	0	0	0	0	0	0	0	0	0	0	0
LA8519	FMC_UTI_02403	ESC_LA8519AA	SRR5006105	Human	Clinical	2012	North America	United States	O25	H4	O25:H4	Yes	1	0	1	1	0	0	0	0	1	0	0	0	0	0	0	0	1	0	1	0	0	0	0	0	0	0	0	0	0	0	0	0	0	0	0	0	0
MA0016	FSIS11918098	ESC_MA0016AA	SRR8649792	Livestock	Swine	2019	North America	United States	O25	H4	O25:H4	Yes	0	0	1	0	0	0	0	0	0	0	0	0	0	0	0	0	1	0	1	0	0	0	0	0	0	0	0	0	0	0	0	0	0	0	0	0	0
MA0187	196	ESC_MA0187AA	SRR8533901	Human	Clinical	2013	North America	Canada	O25	H4	O25:H4	No	0	0	1	0	0	0	0	0	0	0	0	0	0	0	0	0	0	0	1	0	0	0	0	0	0	0	0	0	0	0	0	0	0	0	0	0	0
MA0279	209	ESC_MA0279AA	SRR8533580	Human	Clinical	2013	North America	Canada	O25*	H4	O25*:H4	Yes	0	0	1	0	0	0	0	0	0	0	0	0	0	0	0	0	1	0	1	0	0	0	0	0	0	0	0	0	0	0	0	0	0	0	0	0	0
MA0428	321	ESC_MA0428AA	SRR8533729	Human	Clinical	2014	North America	Canada	O25	H4	O25:H4	Yes	0	0	1	0	0	0	0	0	0	0	0	0	0	0	0	0	1	0	1	0	0	0	0	0	0	0	0	0	0	0	0	0	0	0	0	0	0
MA0476	84	ESC_MA0476AA	SRR8533777	Human	Clinical	2012	North America	Canada	O25*	H4	O25*:H4	Yes	0	0	1	1	0	0	0	0	0	0	0	0	0	0	0	0	1	0	1	0	0	0	0	0	0	0	0	0	0	0	0	0	0	0	0	0	0
MA0512	229	ESC_MA0512AA	SRR8533813	Human	Clinical	2013	North America	Canada	O25	H4	O25:H4	Yes	0	0	1	0	0	0	0	0	0	0	0	0	0	0	0	0	1	0	1	0	0	0	0	0	0	0	0	0	0	0	0	0	0	0	0	0	0
MA0520	227	ESC_MA0520AA	SRR8533821	Human	Clinical	2013	North America	Canada	O25	H4	O25:H4	No	0	0	1	1	0	0	0	0	0	1	0	0	0	0	1	0	1	0	1	0	0	0	0	0	0	0	0	0	0	0	0	0	0	0	0	0	0
MA1021	FSIS11918723	ESC_MA1021AA	SRR8723136	Livestock	Swine	2019	North America	United States	O25	H4	O25:H4	Yes	0	0	1	0	0	0	0	0	1	0	1	0	0	0	0	0	1	0	1	0	0	0	0	0	0	0	0	0	0	0	0	0	0	0	0	0	0
MA1055	ECOL-18-VL-SD-MI-0030	ESC_MA1055AA	SRR8728092	Companion Animal	Canine	2018	North America	United States	O25*	H4	O25*:H4	No	0	0	1	0	0	0	0	0	0	0	0	0	0	0	0	0	0	0	0	0	0	0	0	0	0	0	0	0	0	0	0	0	0	0	0	0	0
MA1299	FSIS11918746	ESC_MA1299AA	SRR8745379	Livestock	Turkey	2019	North America	United States	O25*	H4	O25*:H4	No	0	0	1	1	0	0	0	0	1	0	0	0	0	0	0	0	0	0	1	0	0	0	0	0	0	0	0	0	0	0	0	0	0	0	0	0	0
MA1951	ECOL-18-VL-LA-ND-0031	ESC_MA1951AA	SRR8815914	Companion Animal	Canine	2018	North America	United States	O25	H4	O25:H4	No	0	0	0	0	0	0	0	0	0	0	0	0	0	0	0	0	0	0	0	0	0	0	0	0	0	0	0	0	0	0	0	0	0	0	0	0	0
MA3056	d077-40.1	ESC_MA3056AA	SRR8871627	Human	Clinical	2013	North America	United States	O25	H4	O25:H4	Yes	0	0	1	0	0	0	0	0	0	0	0	0	0	0	0	0	1	0	1	0	0	0	0	0	0	0	0	0	0	0	0	0	0	0	0	0	0
MA3100	d009-48.1	ESC_MA3100AA	SRR8871672	Human	Clinical	2012	North America	United States	O25*	H4	O25*:H4	No	0	0	0	0	0	0	0	0	0	0	0	0	0	0	0	0	0	0	0	0	0	0	1	0	0	0	0	0	0	0	0	0	0	0	0	0	0
MA3107	A255	ESC_MA3107AA	SRR8871679	Human	Clinical	2012	North America	United States	O25	H4	O25:H4	Yes	0	0	1	0	0	0	0	0	1	0	0	1	0	0	0	0	1	0	1	0	0	0	0	0	0	0	0	0	0	0	0	0	0	0	0	0	0
MA3136	G749	ESC_MA3136AA	SRR8871715	Human	Clinical	2011	North America	United States	O25*	H4	O25*:H4	Yes	1	0	1	1	0	0	0	0	0	0	0	0	0	0	0	0	1	0	1	0	0	0	0	0	0	0	0	0	0	0	0	0	0	0	0	0	0
MA3161	PE0025	ESC_MA3161AA	SRR8871748	Human	Clinical	2013	North America	United States	O25	H4	O25:H4	Yes	0	0	1	1	0	0	0	0	1	0	0	0	0	0	1	0	1	0	1	0	0	0	0	0	0	0	0	1	0	0	0	0	0	0	0	0	0
MA3646	C0382	ESC_MA3646AA	SRR8902763	Human	Other	2016	North America	Canada	O25	H4	O25:H4	Yes	0	0	0	0	0	0	0	0	1	0	0	0	0	0	0	0	1	0	1	0	0	0	0	0	0	0	0	0	0	0	0	0	1	0	0	0	0
MA5127	CVM N18EC204	ESC_MA5127AA	SRR9002297	Food	Poultry Meat	2018	North America	United States	ONT	H4	ONT:H4	Yes	0	0	1	1	0	0	0	0	1	0	0	0	0	0	0	0	1	0	1	0	0	0	0	0	0	0	0	0	0	1	0	0	0	0	0	0	0
MA5807	FSIS11920826	ESC_MA5807AA	SRR9048673	Livestock	Turkey	2019	North America	United States	O25*	H4	O25*:H4	Yes	0	0	1	0	0	0	0	0	0	0	0	0	0	0	0	0	1	0	1	0	0	0	0	0	0	0	0	0	0	0	0	0	0	1	0	0	0
MA5825	FSIS11920806	ESC_MA5825AA	SRR9048655	Livestock	Swine	2019	North America	United States	O25	H4	O25:H4	Yes	0	0	1	0	0	0	0	0	0	1	0	1	0	0	0	0	1	0	1	0	0	0	0	0	0	0	0	0	0	0	0	0	0	0	0	0	0
									*denotes partial match to denoted O-type
									NT - non-typeable
[truncated: 205 more columns]

## Sheet: S2. HI2 plasmids
Accession	Name	Country	Source
MK461931	Escherichia coli strain F2_14D plasmid pF2_14D_HI2, complete sequence	Australia	Swine Rectal Swab
MK461930	Escherichia coli strain 2009_36 plasmid 2009_36_HI2, complete sequence	Australia	Human Catheter Stream Urine
KT347600.1	Escherichia coli strain EC5207 plasmid pEC5207, complete sequence	China	Porcine
KU341381.1	Escherichia coli strain SHP45 plasmid pHNSHP45-2, complete sequence	China	Porcine
KX084394.1	Escherichia coli strain 59 plasmid pECJS-59-244, complete sequence	China	Porcine
KX254341.1	Escherichia coli strain JS-B60 plasmid pECJS-B60-267, complete sequence	China	Porcine
KX518743.1	Escherichia coli strain HYEC7 plasmid pHYEC7-IncHI2, complete sequence	China	Porcine
CP019647.1	Salmonella enterica subsp. enterica serovar Typhimurium strain TW-Stm6 plasmid pSTM6-275, complete sequence	Australia	Porcine
MG014722.1	Escherichia coli strain P2-3 plasmid pP2-3T, complete sequence	China	Porcine
MF174859.1	Escherichia coli strain 6/14/6b plasmid pIncHI2-MU3, complete sequence	Australia	Porcine
KT334335.1	Salmonella enterica subsp. enterica serovar Typhimurium strain ST06-53 plasmid pHK0653, complete sequence	Hong Kong	Human Faeces
CP017632.1	Escherichia coli SLK172 plasmid pSLK172-1, complete sequence	China	Human Faeces
KX856066.1	Salmonella Typhimurium strain HSHLJ1 plasmid pHSHLJ1-MCR1, complete sequence	China	Human Faeces
CP019443.1	Salmonella enterica subsp. enterica serovar Typhimurium strain 81741 plasmid unnamed1, complete sequence	China	Human Faeces
KY401053.1	Salmonella enterica subsp. enterica serovar Enteritidis strain SE380 plasmid unnamed, complete sequence	China	Human Faeces
CP026492.1	Escherichia coli strain HS13-1 plasmid pHS13-1-IncHI2, complete sequence	China	Human Faeces
KY019258.1	Escherichia coli strain LDHF400 plasmid pHNLDF400, complete sequence	China	Human Clinical
CP021209.1	Escherichia coli strain strain Z247 plasmid p2474-MCR1, complete sequence	China	Human Clinical
CP024143.1	Escherichia coli strain 14EC029 plasmid p14EC029b, complete sequence	China	Human Clinical
CP021196.1	Escherichia coli strain H17 plasmid pH17-3, complete sequence	China	Human Clinical
MG372114.1	Salmonella enterica subsp. enterica serovar Typhimurium strain JZ26 plasmid pJZ26, complete sequence	China	Human Clinical
KX246266.1	Escherichia coli strain AHCH67 plasmid pHNAH67, complete sequence	China	Poultry
KX421096.1	Salmonella enterica subsp. enterica serovar Indiana strain A3 plasmid pA3T, complete sequence	China	Poultry
KX023262.1	Escherichia coli plasmid pSCE516-1, complete sequence	China	Poultry
MG825373.1	Escherichia coli strain 1106 plasmid p1106-IncHI2, complete sequence	Hong Kong	Poultry
MG662415.1	Escherichia coli strain EC1107 plasmid EC1107-IncHI2-226K, complete sequence	Hong Kong	Poultry
CP019214.2	Escherichia coli strain WCHEC050613 plasmid pMCR_WCHEC050613, complete sequence	China	Sewage
CP027202.2	Escherichia coli strain WCHEC025943 plasmid pMCR1_025943, complete sequence	China	Sewage
MF135534.1	Raoultella ornithinolytica strain TS48CTX plasmid pHNTS48-1, complete sequence	China	Lettuce
MF135535.1	Raoultella ornithinolytica strain TS53CTX plasmid pHNTS53-1, complete sequence	China	Lettuce
KX129949.1	Escherichia coli strain SH-YH-DH plasmid pSH-YH-DH sequence	China	Giant Panda
CP030940.1	Escherichia coli strain AMSHJX01 plasmid pAMSH1, complete sequence	China	Giant Panda
CP032993.1	Escherichia coli strain W5-6 plasmid pMCR_W5-6, complete sequence	China	River Water
KY019259.1	Escherichia coli strain YJMC8 plasmid pHNYJC8, complete sequence	China	Poultry Meat
CP011062.1	Escherichia coli str. Sanji plasmid pSJ_255, complete sequence	China	Pheasant
KY990887.1	Escherichia coli strain XG-E1 plasmid pXGE1mcr, complete sequence	China	Bovine
CP012141.1	Shigella flexneri 4c strain 1205 plasmid 1205p1, complete sequence	China	Unknown
KY421937.1	Escherichia coli strain FS13Z2S plasmid pFS13Z2S, complete sequence	China	Unknown
KY075659.1	Escherichia coli strain GD80 plasmid pGD80-2, complete sequence	China	Unknown
KY924928.1	Escherichia coli strain WJ1 plasmid pWJ1,complete sequence	China	Unknown
MF678350.1	Escherichia coli strain WCHEC-LL123 plasmid pMCR1_WCHEC-LL123, complete sequence	China	Unknown
MG656414.1	Escherichia coli strain 15-50 plasmid pEC15-MCR-50, complete sequence	China	Unknown
MH715960.1	Klebsiella pneumoniae strain KP14052 plasmid pKP14052-MCR-1, complete sequence	Taiwan	Unknown

## Sheet: S3. F2_B1 plasmids
Accession	Name	Country	Source
MK461928	Escherichia coli strain F2_14D plasmid pF2_14D_F, complete sequence	Australia	Swine Rectal Swab
MK461929	Escherichia coli strain 2009_36 plasmid 2009_36_F, complete sequence	Australia	Human Catheter Stream Urine
KU664810.1	Escherichia coli strain 11.3-R3 plasmid pCERC5, complete sequence	Australia	Human Faeces
KU578032.1	Escherichia coli plasmid pCERC4, complete sequence	Australia	Human Faecal
KY007017.1	Escherichia coli strain 14.3-R4 plasmid pCERC9, complete sequence	Australia	Human Faeces
CP012636.1	Escherichia coli strain SF-088 plasmid pSF-088-1, complete sequence	United States	Human Blood
CP014489.1	Escherichia coli strain G749 plasmid pG749_1, complete sequence	United States	Unknown
CP001122.1	Salmonella enterica subsp. enterica serovar Kentucky str. CVM29188 plasmid pCVM29188_146, complete sequence	United States	Poultry
CP002090.1	Salmonella enterica subsp. enterica serovar Kentucky plasmid pCS0010A, complete sequence	United States	Poultry
CP002089.1	Salmonella enterica subsp. enterica serovar Kentucky plasmid pSSAP03302A, complete sequence	United States	Poultry
CP010316.1	Escherichia coli strain O78-789 plasmid pAPEC-O78-ColV, complete sequence	Israel	Poultry
KP398867.1	Escherichia coli strain DB04277 plasmid pDB4277, complete sequence	United Kingdom	Human Urine
CU928146.1	Escherichia coli str. S88 plasmid pECOS88, complete genome	France	Neonatal meningitis
CP018994.1	Escherichia coli strain Ecol_AZ147 plasmid pECAZ147_1, complete sequence	Israel	Human
CP026854.1	Escherichia coli strain MS7163 plasmid pMS7163A, complete sequence	Slovakia	Human Urine

## Sheet: S4. Raw Enterobase Data
Uberstrain	Working_name	Name	SRA_Accession	Source Niche	Source Type	Source Details	Collection Year	Continent	Country	Region	District	City	Post Code	Latitude	Longitude	Lab Contact	Species	Serological Group	Serotype	EcoR Cluster	Pathogen/Non pathogen	Simple Patho	Simple Disease	Comment	Bio Project ID	Project ID	Disease	Sample ID	Secondary Sample ID	Date Entered	Release Date	Barcode	Clermont Type (ClermonTyping)	Clermont Type (EzClermont)	fimH (fimTyper)	Data Source(Accession No.;Sequencing Platform;Sequencing Library;Insert Size;Experiment;Status)
ESC_KA7849AA	2009_36	2009_36	SRR8285371	Human	Clinical	Homo sapiens; Catheter stream urine	2009	Oceania	Australia	New South Wales						The ithree institute	Escherichia coli								PRJNA508590	SRP172722		SAMN10525367	SRS4110432	2014-12-05	2014-12-05	ESC_KA7849AA	B2	B2	fimH22	SRR8285371;ILLUMINA;Paired;;SRX5100115
ESC_BA2175AA	BA2175	2011-70-39-3	ERR769164	Livestock	Swine	Sus scrofa domesticus; Faeces	2011	Europe	Denmark							Justus Liebig University Giessen	Escherichia coli								PRJEB8647	ERP009669		SAMEA3268827	ERS664759	2011-08-26	2011-02-25	ESC_BA2175AA	B2	B2	fimH22	ERR769164;ILLUMINA;Paired;200;ERX712463
ESC_BA5274AA	BA5274	upec-110	SRR1314324	Human	Clinical	patient with urinary tract infection; Homo sapiens	2011	North America	United States	Washington						UNIVERSITY OF WASHINGTON	Escherichia coli								PRJNA248737	SRP042632		SAMN02801921	SRS624636	2011-08-26	2010-10-25	ESC_BA5274AA	B2	B2	fimH22	SRR1314324;ILLUMINA;Paired;;SRX560341
ESC_BA8206AA	BA8206	AZ-TG73391	SRR1220791	Food	Poultry Meat	Skinless Boneless Chicken Breast	2013	North America	United States	Maryland						FOOD AND DRUG ADMINISTRATION, CENTER FOR FOOD SAFETY AND APPLIED NUTRITION	Escherichia coli								PRJNA230968	SRP038995		SAMN02628602	SRS589800	2011-08-26	2010-04-11	ESC_BA8206AA	B2	B2	fimH22	SRR1220791;ILLUMINA;Paired;500;SRX512478
ESC_BA8217AA	BA8217	AZ-TG73383	SRR1220712	Food	Poultry Meat	Thin Sliced Chicken Breast	2013	North America	United States	Arkansas						FOOD AND DRUG ADMINISTRATION, CENTER FOR FOOD SAFETY AND APPLIED NUTRITION	Escherichia coli								PRJNA230968	SRP038995		SAMN02628600	SRS589723	2011-08-26	2010-04-11	ESC_BA8217AA	B2	B2	fimH22	SRR1220712;ILLUMINA;Paired;500;SRX512400
ESC_BA8315AA	BA8315	AZ-TG73203	SRR1201320	Food	Poultry Meat	Skinless Boneless Chicken Breast	2013	North America	United States	Idaho						FOOD AND DRUG ADMINISTRATION, CENTER FOR FOOD SAFETY AND APPLIED NUTRITION	Escherichia coli								PRJNA230968	SRP038995		SAMN02628555	SRS580051	2011-08-26	2010-03-20	ESC_BA8315AA	B2	B2	fimH22	SRR1201320;ILLUMINA;Paired;500;SRX498184
ESC_BA8325AA	BA8325	AZ-TG73179	SRR1198936	Food	Poultry Meat	Chicken Breast Tenderloins	2013	North America	United States	Texas						FSIS SRCAMB	Escherichia coli								PRJNA230968	SRP038995		SAMN02628549	SRS577636	2011-08-26	2010-03-18	ESC_BA8325AA	B2	B2	fimH22	SRR1198936;ILLUMINA;Paired;500;SRX495431
ESC_BA8327AA	BA8327	AZ-TG73171	SRR1198929	Food	Poultry Meat	Thin Sliced Chicken Breast	2013	North America	United States	Kentucky						FSIS SRCAMB	Escherichia coli								PRJNA230968	SRP038995		SAMN02628547	SRS577628	2011-08-26	2010-03-18	ESC_BA8327AA	B2	B2	fimH22	SRR1198929;ILLUMINA;Paired;500;SRX495424
ESC_BA8618AA	BA8618	AZ-TG60933	SRR1185814	Food	Poultry Meat	packaged whole turkey	2013	North America	United States	Arizona	Coconino County	Flagstaff		35.2	-111.5	FSIS SRCAMB	Escherichia coli								PRJNA230968	SRP038995		SAMN02442811	SRS567688	2011-08-26	2010-03-07	ESC_BA8618AA	B2	B2	fimH22	SRR1185814;ILLUMINA;Paired;500;SRX483195
ESC_BA8663AA	BA8663	AZ-TG60445	SRR1178255	Food	Poultry Meat	packaged whole turkey	2013	North America	United States	Arizona	Coconino County	Flagstaff		35.2	-111.5	FOOD AND DRUG ADMINISTRATION, CENTER FOR FOOD SAFETY AND APPLIED NUTRITION	Escherichia coli								PRJNA230968	SRP038995		SAMN02442854	SRS563011	2011-08-26	2010-02-26	ESC_BA8663AA	B2	B2	fimH22	SRR1178255;ILLUMINA;Paired;500;SRX477342
ESC_BA9049AA	BA9049	HVH 177 (4-2876612)	SRR784402	Human	Clinical	Homo sapiens; Blood	2003	Europe	Denmark							Broad Institute	Escherichia coli								PRJNA186205	SRP019137		SAMN01885818	SRS399685	2011-08-26	2009-10-08	ESC_BA9049AA	B2	B2	fimH22	SRR784402;ILLUMINA;Paired;180;SRX251159,SRR770142;ILLUMINA;Paired;180;SRX247812,SRR998571;ILLUMINA;Paired;5000;SRX356832,SRR998572;ILLUMINA;Paired;5000;SRX356832,SRR1010955;ILLUMINA;Paired;5000;SRX363747,SRR1010954;ILLUMINA;Paired;5000;SRX363747
ESC_BA9272AA	BA9272	HVH 202 (4-3163997)	SRR958389	Human	Clinical	Homo sapiens; Blood	2003	Europe	Denmark							Broad Institute	Escherichia coli								PRJNA186229	SRP019161		SAMN01885841	SRS399708	2011-08-26	2009-08-27	ESC_BA9272AA	B2	B2	fimH22	SRR958389;ILLUMINA;Paired;5000;SRX340389,SRR784627;ILLUMINA;Paired;180;SRX251200,SRR770165;ILLUMINA;Paired;180;SRX247836,SRR958390;ILLUMINA;Paired;5000;SRX340389
ESC_BA9321AA	BA9321	HVH 146 (4-3189767)	SRR958270	Human	Clinical	Homo sapiens; Blood	2004	Europe	Denmark							Broad Institute	Escherichia coli								PRJNA186178	SRP019110		SAMN01885791	SRS399656	2011-08-26	2009-08-27	ESC_BA9321AA	B2	B2	fimH22	SRR958270;ILLUMINA;Paired;5000;SRX340335,SRR784212;ILLUMINA;Paired;180;SRX251098,SRR770109;ILLUMINA;Paired;180;SRX247783,SRR958271;ILLUMINA;Paired;5000;SRX340335
ESC_BA9326AA	BA9326	HVH 141 (4-5995973)	SRR958260	Human	Clinical	Homo sapiens; Blood	2004	Europe	Denmark							Broad Institute	Escherichia coli								PRJNA186173	SRP019105		SAMN01885786	SRS399651	2011-08-26	2009-08-27	ESC_BA9326AA	B2	B2	fimH22	SRR958260;ILLUMINA;Paired;5000;SRX340330,SRR958261;ILLUMINA;Paired;5000;SRX340330,SRR784156;ILLUMINA;Paired;180;SRX251090,SRR770104;ILLUMINA;Paired;180;SRX247778
ESC_BA9328AA	BA9328	HVH 139 (4-3192644)	SRR958256	Human	Clinical	Homo sapiens; Blood	2004	Europe	Denmark							Broad Institute	Escherichia coli								PRJNA186168	SRP019103		SAMN01885784	SRS399649	2011-08-26	2009-08-27	ESC_BA9328AA	B2	B2	fimH22	SRR958256;ILLUMINA;Paired;5000;SRX340328,SRR958257;ILLUMINA;Paired;5000;SRX340328,SRR786433;ILLUMINA;Paired;180;SRX251938,SRR770102;ILLUMINA;Paired;180;SRX247776
ESC_BA9381AA	BA9381	HVH 90 (4-3191362)	SRR800569	Human	Clinical	Homo sapiens; Blood	2004	Europe	Denmark							Broad Institute	Escherichia coli								PRJNA186112	SRP019607		SAMN01885739	SRS402232	2011-08-26	2009-03-31	ESC_BA9381AA	B2	B2	fimH22	SRR800569;ILLUMINA;Paired;5000;SRX257562,SRR800459;ILLUMINA;Paired;5000;SRX257455,SRR785528;ILLUMINA;Paired;180;SRX251352,SRR785527;ILLUMINA;Paired;180;SRX251352
ESC_BA9437AA	BA9437	HVH 17 (4-7473087)	SRR800441	Human	Clinical	Homo sapiens; Blood	2005	Europe	Denmark							Broad Institute	Escherichia coli								PRJNA186050	SRP019529		SAMN01885680	SRS402133	2011-08-26	2009-03-31	ESC_BA9437AA	B2	B2	fimH22	SRR800441;ILLUMINA;Paired;5000;SRX257437,SRR800437;ILLUMINA;Paired;5000;SRX257434,SRR784399;ILLUMINA;Paired;180;SRX251156,SRR784398;ILLUMINA;Paired;180;SRX251156
ESC_BA9712AA	BA9712	Escherichia coliIMT 194/07	ERR264278	Livestock	Chicken	Chicken	2007	Europe	Germany							THE SANGER CENTER	Escherichia coli								PRJEB1252	ERP002086		SAMEA1877521	ERS193928	2011-08-26	2009-04-28	ESC_BA9712AA	B2	B2	fimH22	ERR264278;ILLUMINA;Paired;236;ERX238796
ESC_BA9739AA	BA9739	Escherichia coliVB 990288	ERR264251	Companion Animal	Feline	Cat	2009	Europe	Austria							THE SANGER CENTER	Escherichia coli								PRJEB1252	ERP002086		SAMEA1877454	ERS193901	2011-08-26	2009-04-28	ESC_BA9739AA	B2	B2	fimH22	ERR264251;ILLUMINA;Paired;236;ERX238769
ESC_BA9751AA	BA9751	Escherichia coli6492-42	ERR264289	Companion Animal	Canine	Dog	2008	Europe	Germany							THE SANGER CENTER	Escherichia coli								PRJEB1252	ERP002086		SAMEA1877446	ERS193939	2011-08-26	2009-04-28	ESC_BA9751AA	B2	B2	fimH22	ERR264289;ILLUMINA;Paired;236;ERX238807
ESC_BA9752AA	BA9752	Escherichia coliIMT26368	ERR264288	Livestock	Bovine	ND	2011	Europe	Germany							THE SANGER CENTER	Escherichia coli								PRJEB1252	ERP002086		SAMEA1877508	ERS193938	2011-08-26	2009-04-28	ESC_BA9752AA	B2	B2	fimH22	ERR264288;ILLUMINA;Paired;236;ERX238806
ESC_CA0053AA	CA0053	S128	ERR161291	Human	Clinical	Blood - Community	2004	North America	Canada	Calgary						THE SANGER CENTER	Escherichia coli						fimH22_clade B	parC-2, gyrA-1A	PRJEB2968	ERP001354		SAMEA1486636	ERS126608	2011-08-26	2008-08-27	ESC_CA0053AA	B2	B2	fimH22	ERR161291;ILLUMINA;Paired;219;ERX137141
ESC_CA0067AA	CA0067	S114	ERR161277	Human	Clinical	Urine	2011	Oceania	Australia	Logan						THE SANGER CENTER	Escherichia coli						fimH22_clade B	parC-1, gyrA-1a	PRJEB2968	ERP001354		SAMEA1486661	ERS126594	2011-08-26	2008-08-27	ESC_CA0067AA	B2	B2	fimH22	ERR161277;ILLUMINA;Paired;219;ERX137127
ESC_CA0076AA	CA0076	S105	ERR161268	Human	Clinical	Urine	2008	Oceania	Australia	Brisbane						THE SANGER CENTER	Escherichia coli						fimH22_clade B	parC-1, gyrA-1a	PRJEB2968	ERP001354		SAMEA1486587	ERS126585	2011-08-26	2008-08-27	ESC_CA0076AA	B2	B2	fimH22	ERR161268;ILLUMINA;Paired;219;ERX137118
ESC_CA0077AA	CA0077	S104	ERR161267	Human	Clinical	Urine	2008	Oceania	Australia	Brisbane						THE SANGER CENTER	Escherichia coli						fimH22_clade B	parC-1, gyrA-1a	PRJEB2968	ERP001354		SAMEA1486667	ERS126584	2011-08-26	2008-08-27	ESC_CA0077AA	B2	B2	fimH22	ERR161267;ILLUMINA;Paired;219;ERX137117
ESC_CA0100AA	CA0100	S24	ERR161244	Human	Clinical	Urine	2009	Europe	United Kingdom	Manchester						THE SANGER CENTER	Escherichia coli						fimH22_clade B	parC-1, gyrA-1a	PRJEB2968	ERP001354		SAMEA1486588	ERS126561	2011-08-26	2008-08-27	ESC_CA0100AA	B2	B2	fimH22	ERR161244;ILLUMINA;Paired;219;ERX137094
ESC_CA0101AA	CA0101	S22	ERR161243	Human	Clinical	Urine	2009	Europe	United Kingdom	Manchester						THE SANGER CENTER	Escherichia coli						fimH22_clade B	parC-1, gyrA-1a	PRJEB2968	ERP001354		SAMEA1486633	ERS126560	2011-08-26	2008-08-27	ESC_CA0101AA	B2	B2	fimH22	ERR161243;ILLUMINA;Paired;219;ERX137093
ESC_CA0102AA	CA0102	S21EC	ERR161242	Human	Clinical	Urine	2009	Europe	United Kingdom	Manchester						THE SANGER CENTER	Escherichia coli						fimH22_clade B	parC-1, gyrA-1a	PRJEB2968	ERP001354		SAMEA1486650	ERS126559	2011-08-26	2008-08-27	ESC_CA0102AA	B2	B2	fimH22	ERR161242;ILLUMINA;Paired;219;ERX137092
ESC_CA0103AA	CA0103	S19	ERR161241	Human	Clinical	Urine	2009	Europe	United Kingdom	Manchester						THE SANGER CENTER	Escherichia coli						fimH22_clade B	parC-1, gyrA-1a	PRJEB2968	ERP001354		SAMEA1486631	ERS126558	2011-08-26	2008-08-27	ESC_CA0103AA	B2	B2	fimH22	ERR161241;ILLUMINA;Paired;219;ERX137091
ESC_CA0115AA	CA0115	2010078422	ERR161325	Human	Clinical	Urine - Community	2010	Europe	Spain	Seville						THE SANGER CENTER	Escherichia coli						UTI	UTI - cystitis	PRJEB2968	ERP001354		SAMEA1486663	ERS126642	2011-08-26	2008-08-27	ESC_CA0115AA	B2	B2	fimH22	ERR161325;ILLUMINA;Paired;219;ERX137175
ESC_CA0117AA	CA0117	2010077749	ERR161323	Human	Clinical	Blood - Nosocomial	2010	Europe	Spain	Seville						THE SANGER CENTER	Escherichia coli						UTI	UTI - pyelonephritis	PRJEB2968	ERP001354		SAMEA1486626	ERS126640	2011-08-26	2008-08-27	ESC_CA0117AA	B2	B2	fimH22	ERR161323;ILLUMINA;Paired;219;ERX137173
ESC_CA0122AA	CA0122	2010066864	ERR161318	Human	Clinical	Peritoneal fluid - Nosocomial	2010	Europe	Spain	Seville						THE SANGER CENTER	Escherichia coli							Abdominal abscess	PRJEB2968	ERP001354		SAMEA1486670	ERS126635	2011-08-26	2008-08-27	ESC_CA0122AA	B2	B2	fimH22	ERR161318;ILLUMINA;Paired;219;ERX137168
ESC_CA0125AA	CA0125	2010035103	ERR161315	Human	Clinical	Urine - Healthcare associated	2010	Europe	Spain	Seville						THE SANGER CENTER	Escherichia coli						UTI	UTI - cystitis	PRJEB2968	ERP001354		SAMEA1486672	ERS126632	2011-08-26	2008-08-27	ESC_CA0125AA	B2	B2	fimH22	ERR161315;ILLUMINA;Paired;219;ERX137165
ESC_CA0135AA	CA0135	S79	ERR161305	Human	Clinical	Urine - Nosocomial	2009	Oceania	Australia	Gold Coast						THE SANGER CENTER	Escherichia coli						fimH22_clade B	parC-2, gyrA-1A	PRJEB2968	ERP001354		SAMEA1486627	ERS126622	2011-08-26	2008-08-27	ESC_CA0135AA	B2	B2	fimH22	ERR161305;ILLUMINA;Paired;219;ERX137155
ESC_CA0139AA	CA0139	S32	ERR161301	Human	Clinical	Urine	2007	Europe	United Kingdom	Preston						THE SANGER CENTER	Escherichia coli						fimH22_clade B	parC-1, gyrA-1a	PRJEB2968	ERP001354		SAMEA1486601	ERS126618	2011-08-26	2008-08-27	ESC_CA0139AA	B2	B2	fimH22	ERR161301;ILLUMINA;Paired;219;ERX137151
ESC_CA0141AA	CA0141	S6	ERR161299	Human	Clinical	Urine	2007	Europe	United Kingdom	Manchester						THE SANGER CENTER	Escherichia coli						fimH22_clade B	parC-1, gyrA-1a	PRJEB2968	ERP001354		SAMEA1486662	ERS126616	2011-08-26	2008-08-27	ESC_CA0141AA	B2	B2	fimH22	ERR161299;ILLUMINA;Paired;219;ERX137149
ESC_CA0833AA	CA0833	QU300	SRR933539	Human	Misc	ND	2008	Oceania	Australia			Queensland				THE TRANSLATIONAL GENOMICS RESEARCH INSTITUTE	Escherichia coli						fimH22	parC-1, gyrA-1	PRJNA211153	SRP027327		SAMN02228548	SRS456950	2011-08-26	2010-01-01	ESC_CA0833AA	B2	B2	fimH22	SRR933539;ILLUMINA;Paired;;SRX321729
ESC_CA0873AA	CA0873	CD301	SRR933457	Livestock	Turkey	turkey	2001	North America	United States	Virginia						THE TRANSLATIONAL GENOMICS RESEARCH INSTITUTE	Escherichia coli						fimH22	parC-5, gyrA-1	PRJNA211153	SRP027327		SAMN02228508	SRS456910	2011-08-26	2010-01-01	ESC_CA0873AA	B2	B2	fimH22	SRR933457;ILLUMINA;Paired;;SRX321689
ESC_CA0878AA	CA0878	ZH063	SRR933449	Human	Misc	ND	2002	North America	Canada	Manitoba		Winnipeg				THE TRANSLATIONAL GENOMICS RESEARCH INSTITUTE	Escherichia coli						fimH22_clade B	parC-1, gyrA-1	PRJNA211153	SRP027327		SAMN02228503	SRS456905	2011-08-26	2010-01-01	ESC_CA0878AA	B2	B2	fimH22	SRR933449;ILLUMINA;Paired;;SRX321684
ESC_CA0883AA	CA0883	SaT142	SRR933439	Human	Misc	ND	2003	North America	United States							THE TRANSLATIONAL GENOMICS RESEARCH INSTITUTE	Escherichia coli						fimH22_clade B	parC-1, gyrA-1	PRJNA211153	SRP027327		SAMN02228498	SRS456900	2011-08-26	2010-01-01	ESC_CA0883AA	B2	B2	fimH22	SRR933439;ILLUMINA;Paired;;SRX321679
ESC_CA0885AA	CA0885	SaT040	SRR933435	Human	Misc	ND	2007	North America	United States							THE TRANSLATIONAL GENOMICS RESEARCH INSTITUTE	Escherichia coli						fimH22_clade B	parC-1, gyrA-1	PRJNA211153	SRP027327		SAMN02228496	SRS456898	2011-08-26	2010-01-01	ESC_CA0885AA	B2	B2	fimH22	SRR933435;ILLUMINA;Paired;;SRX321677
ESC_CA0909AA	CA0909	JJ1901	SRR933385	Human	Misc	ND	2004	North America	United States	Texas		Galveston				THE TRANSLATIONAL GENOMICS RESEARCH INSTITUTE	Escherichia coli						fimH22	parC-1, gyrA-1	PRJNA211153	SRP027327		SAMN02228472	SRS456874	2011-08-26	2010-01-01	ESC_CA0909AA	B2	B2	fimH22	SRR933385;ILLUMINA;Paired;;SRX321653
ESC_CA0910AA	CA0910	JJ1897	SRR933383	Environment	Water	water	2004	North America	United States	Texas		Galveston				THE TRANSLATIONAL GENOMICS RESEARCH INSTITUTE	Escherichia coli								PRJNA211153	SRP027327		SAMN02228471	SRS456873	2011-08-26	2010-01-01	ESC_CA0910AA	B2	B2	fimH22	SRR933383;ILLUMINA;Paired;;SRX321652
ESC_CA0912AA	CA0912	H061	SRR933379	Human	Misc	ND	2011	North America	United States	Washington		Seattle				THE TRANSLATIONAL GENOMICS RESEARCH INSTITUTE	Escherichia coli						fimH22_clade B	parC-1, gyrA-1	PRJNA211153	SRP027327		SAMN02228469	SRS456871	2011-08-26	2010-01-01	ESC_CA0912AA	B2	B2	fimH22	SRR933379;ILLUMINA;Paired;;SRX321650
ESC_CA0925AA	CA0925	CD466	SRR933353	Human	Misc	ND	1990	North America	United States	Pennsylvania						THE TRANSLATIONAL GENOMICS RESEARCH INSTITUTE	Escherichia coli						fimH22_clade B	parC-2, gyrA-1	PRJNA211153	SRP027327		SAMN02228456	SRS456858	2011-08-26	2010-01-01	ESC_CA0925AA	B2	B2	fimH22	SRR933353;ILLUMINA;Paired;;SRX321637
ESC_CA0926AA	CA0926	CD400	SRR933351	Human	Misc	ND	1992	North America	United States	California						THE TRANSLATIONAL GENOMICS RESEARCH INSTITUTE	Escherichia coli						fimH22_clade B	parC-1, gyrA-1	PRJNA211153	SRP027327		SAMN02228455	SRS456857	2011-08-26	2010-01-01	ESC_CA0926AA	B2	B2	fimH22	SRR933351;ILLUMINA;Paired;;SRX321636
ESC_CA0927AA	CA0927	JJ1999	SRR933349	Human	Misc	ND	2007	Asia	India							THE TRANSLATIONAL GENOMICS RESEARCH INSTITUTE	Escherichia coli						fimH22_clade B	parC-2, gyrA-1	PRJNA211153	SRP027327		SAMN02228454	SRS456856	2011-08-26	2010-01-01	ESC_CA0927AA	B2	B2	fimH22	SRR933349;ILLUMINA;Paired;;SRX321635
ESC_CA1310AA	CA1310	KTE178	SRR638594	Human	Misc	Homo sapiens; female	2010	North America	United States							Broad Institute	Escherichia coli								PRJNA163373	SRP020818		SAMN00974035	SRS410444	2011-08-26	2008-12-18	ESC_CA1310AA	B2	B2	fimH22	SRR638594;ILLUMINA;Paired;497;SRX179349,SRR646310;ILLUMINA;Paired;161;SRX158139,SRR646341;ILLUMINA;Paired;161;SRX158139,SRR638038;ILLUMINA;Paired;497;SRX179349
ESC_CA4383AA	CA4383	cam_2853	SRR2970750	Human	Clinical	Human Clinical Blood	2009	Asia	Cambodia					13.3622	103.86	University of Oxford	Escherichia coli						fimH22_clade B		PRJNA297860	SRP066943		SAMN04159599	SRS1187579	2011-12-11	2011-12-07	ESC_CA4383AA	B2	B2	fimH22	SRR2970750;ILLUMINA;Paired;;SRX1460148
ESC_CA4403AA	CA4403	uk_18B29L	SRR2970718	Human	Clinical	Human Clinical Blood	2010	Europe	United Kingdom					51.7519	-1.2578	University of Oxford	Escherichia coli						fimH22_clade B		PRJNA297860	SRP066943		SAMN04159570	SRS1187558	2011-12-11	2011-12-07	ESC_CA4403AA	B2	B2	fimH22	SRR2970718;ILLUMINA;Paired;;SRX1460116
ESC_CA4405AA	CA4405	uk_19A8G	SRR2970716	Human	Clinical	Human Clinical Blood	2010	Europe	United Kingdom					51.7519	-1.2578	University of Oxford	Escherichia coli						fimH22_clade B		PRJNA297860	SRP066943		SAMN04159569	SRS1187560	2011-12-11	2011-12-07	ESC_CA4405AA	B2	B2	fimH22	SRR2970716;ILLUMINA;Paired;;SRX1460114
ESC_CA4465AA	CA4465	AZ844071	SRR2970655	Human	Clinical	Human Clinical Respiratory sample	2012	Europe	Germany					52.5167	13.3833	University of Oxford	Escherichia coli						clade B		PRJNA297860	SRP066943		SAMN04159648	SRS1187482	2011-12-11	2011-12-07	ESC_CA4465AA	B2	B2	fimH22	SRR2970655;ILLUMINA;Paired;;SRX1460053
ESC_DA2215AA	DA2215	211655	SRR3574220	Human	Misc	Human; Homo sapiens	2016	Europe	United Kingdom							Public Health England	Escherichia coli		O25:H17						PRJNA315192	SRP071789		SAMN05163698	SRS1462841	2012-05-23	2012-05-23	ESC_DA2215AA	B2	B2	fimH22	SRR3574220;ILLUMINA;Paired;;SRX1793346
ESC_DA2290AA	DA2290	194196	SRR3581419	Human	Misc	Human; Homo sapiens	2015	Europe	United Kingdom							Public Health England	Escherichia coli		O25:H17						PRJNA315192	SRP071789		SAMN05171877	SRS1465135	2012-05-24	2012-05-24	ESC_DA2290AA	B2	B2	fimH22	SRR3581419;ILLUMINA;Paired;;SRX1797173
ESC_DA3592AA	DA3592	0000-0057-7720	SRR3618631	Human	Clinical	blood; Homo sapiens; Age: 57; male	2014	North America	United States							Brigham & Women's Hospital	Escherichia coli								PRJNA278886	SRP056445		SAMN05194537	SRS1477865	2012-06-29	2012-06-05	ESC_DA3592AA	B2	B2	fimH22	SRR3618631;ILLUMINA;Paired;;SRX1814945
ESC_DA3741AA	DA3741	0000-0057-7659	SRR3345828	Human	Clinical	blood; Homo sapiens; Age: 57; male	2014	North America	United States							Brigham & Women's Hospital	Escherichia coli								PRJNA278886	SRP056445		SAMN04622920	SRS1381434	2012-06-29	2012-04-11	ESC_DA3741AA	B2	B2	fimH22	SRR3345828;ILLUMINA;Paired;;SRX1686439
ESC_DA3769AA	DA3769	GN05843	SRR3290375	Human	Misc	Homo sapiens	2014	North America	United States					36	-78.9	JCVI	Escherichia coli								PRJNA290784	SRP068372		SAMN04393291	SRS1360153	2012-06-29	2012-03-28	ESC_DA3769AA	B2	B2	fimH22	SRR3290375;ILLUMINA;Paired;;SRX1660200
ESC_DA4589AA	DA4589	U5	SRR3143623	Human	Clinical	Human Clinical Urine	2012	Europe	United Kingdom					52.57	-1.8	Swansea University	Escherichia coli						clade B	clinical urine	PRJNA295914	SRP068897		SAMN04273126	SRS1274379	2012-06-30	2012-01-27	ESC_DA4589AA	B2	B2	fimH22	SRR3143623;ILLUMINA;Paired;;SRX1559748
ESC_DA4592AA	DA4592	U12	SRR3143620	Human	Clinical	Human Clinical Urine	2012	Europe	United Kingdom					52.57	-1.8	Swansea University	Escherichia coli						clade B	clinical urine	PRJNA295914	SRP068897		SAMN04273123	SRS1274382	2012-06-30	2012-01-27	ESC_DA4592AA	B2	B2	fimH22	SRR3143620;ILLUMINA;Paired;;SRX1559745
ESC_DA4594AA	DA4594	MB3298	SRR3143618	Human	Clinical	Human asymptomatic urine	2012	Europe	Ireland					51.535	-82.812	Swansea University	Escherichia coli							asymptomatic urine	PRJNA295914	SRP068897		SAMN04273121	SRS1274384	2012-06-30	2012-01-27	ESC_DA4594AA	B2	B2	fimH22	SRR3143618;ILLUMINA;Paired;;SRX1559743
ESC_DA4618AA	DA4618	B54	SRR3143594	Human	Clinical	Human Clinical Bacteriemia	2012	Europe	United Kingdom					52.57	-1.8	Swansea University	Escherichia coli						clade B	Bacteremia	PRJNA295914	SRP068897		SAMN04273096	SRS1274408	2012-06-30	2012-01-27	ESC_DA4618AA	B2	B2	fimH22	SRR3143594;ILLUMINA;Paired;;SRX1559719
ESC_DA4619AA	DA4619	B51	SRR3143593	Human	Clinical	Human Clinical Bacteriemia	2012	Europe	United Kingdom					52.57	-1.8	Swansea University	Escherichia coli						clade B	Bacteremia	PRJNA295914	SRP068897		SAMN04273095	SRS1274409	2012-06-30	2012-01-27	ESC_DA4619AA	B2	B2	fimH22	SRR3143593;ILLUMINA;Paired;;SRX1559718
ESC_DA4621AA	DA4621	B48	SRR3143591	Human	Clinical	Human Clinical Bacteriemia	2012	Europe	United Kingdom					52.57	-1.8	Swansea University	Escherichia coli						clade B	Bacteremia	PRJNA295914	SRP068897		SAMN04273093	SRS1274411	2012-06-30	2012-01-27	ESC_DA4621AA	B2	B2	fimH22	SRR3143591;ILLUMINA;Paired;;SRX1559716
ESC_DA4624AA	DA4624	B44	SRR3143588	Human	Clinical	Human Clinical Bacteriemia	2012	Europe	United Kingdom					52.57	-1.8	Swansea University	Escherichia coli						clade B	Bacteremia	PRJNA295914	SRP068897		SAMN04273090	SRS1274413	2012-06-30	2012-01-27	ESC_DA4624AA	B2	B2	fimH22	SRR3143588;ILLUMINA;Paired;;SRX1559713
ESC_DA4626AA	DA4626	B3	SRR3143586	Human	Clinical	Human Clinical Bacteriemia	2012	Europe	United Kingdom					52.57	-1.8	Swansea University	Escherichia coli						clade B	Bacteremia	PRJNA295914	SRP068897		SAMN04273088	SRS1274416	2012-06-30	2012-01-27	ESC_DA4626AA	B2	B2	fimH22	SRR3143586;ILLUMINA;Paired;;SRX1559711
ESC_DA4632AA	DA4632	B132	SRR3143580	Human	Clinical	Human Clinical Bacteriemia	2012	Europe	United Kingdom					52.57	-1.8	Swansea University	Escherichia coli						clade B	Bacteremia	PRJNA295914	SRP068897		SAMN04273082	SRS1274422	2012-06-30	2012-01-27	ESC_DA4632AA	B2	B2	fimH22	SRR3143580;ILLUMINA;Paired;;SRX1559705
ESC_DA4642AA	DA4642	3019	SRR3143570	Human	Clinical	Human Clinical Urine	2011	Europe	Germany					49.47	9.56	Swansea University	Escherichia coli							clinical urine	PRJNA295914	SRP068897		SAMN04273074	SRS1274431	2012-06-30	2012-01-27	ESC_DA4642AA	B2	B2	fimH22	SRR3143570;ILLUMINA;Paired;;SRX1559695
ESC_DA4643AA	DA4643	2999	SRR3143569	Human	Clinical	Human Clinical Urine	2011	Europe	Germany					49.47	9.56	Swansea University	Escherichia coli							clinical urine	PRJNA295914	SRP068897		SAMN04273073	SRS1274432	2012-06-30	2012-01-27	ESC_DA4643AA	B2	B2	fimH22	SRR3143569;ILLUMINA;Paired;;SRX1559694
ESC_DA4649AA	DA4649	1366	SRR3143563	Human	Clinical	Human Clinical Urine	2011	Europe	Germany					49.47	9.56	Swansea University	Escherichia coli						clade B	clinical urine	PRJNA295914	SRP068897		SAMN04273067	SRS1274438	2012-06-30	2012-01-27	ESC_DA4649AA	B2	B2	fimH22	SRR3143563;ILLUMINA;Paired;;SRX1559688
ESC_DA4650AA	DA4650	1351	SRR3143562	Human	Clinical	Human Clinical Urine	2011	Europe	Germany					49.47	9.56	Swansea University	Escherichia coli						clade B	clinical urine	PRJNA295914	SRP068897		SAMN04273066	SRS1274439	2012-06-30	2012-01-27	ESC_DA4650AA	B2	B2	fimH22	SRR3143562;ILLUMINA;Paired;;SRX1559687
ESC_DA4655AA	DA4655	1011	SRR3143557	Human	Clinical	Human Clinal Urine	2011	Europe	Germany					49.47	9.56	Swansea University	Escherichia coli							clinical urine	PRJNA295914	SRP068897		SAMN04273061	SRS1274444	2012-06-30	2012-01-27	ESC_DA4655AA	B2	B2	fimH22	SRR3143557;ILLUMINA;Paired;;SRX1559682
ESC_DA4809AA	DA4809	GN02545	SRR3098846	Human	Misc	Homo sapiens; Bodily fluid	2007	North America	United States					36	-78.9	JCVI	Escherichia coli								PRJNA290784	SRP068372		SAMN03922994	SRS1246410	2012-06-30	2012-01-16	ESC_DA4809AA	B2	B2	fimH22	SRR3098846;ILLUMINA;Paired;;SRX1528798
ESC_DA5291AA	DA5291	HICF249	SRR3051007	Human	Clinical	Homo sapiens; Blood	2011	Europe	United Kingdom	England	Oxfordshire	Oxford		51.75	-1.26	University of Oxford	Escherichia coli								PRJNA306133	SRP067738		SAMN04357658	SRS1221240	2012-06-30	2012-01-04	ESC_DA5291AA	B2	B2	fimH22	SRR3051007;ILLUMINA;Paired;;SRX1499569
ESC_DA9429AA	DA9429	UTI226	ERR062296	Human	Clinical	Human Clinical Urine-Hospital	2009	Europe	United Kingdom							NTU	Escherichia coli						clade B		PRJEB2805	ERP001095		SAMEA1094703	ERS079796	2012-06-30	2008-01-04	ESC_DA9429AA	B2	B2	fimH22	ERR062296;ILLUMINA;Paired;76;ERX040238
ESC_EA0976AA	EA0976	MOD1-EC7007	SRR3825891	Livestock	Turkey	avian, Meleagris-Pericardial Sac	2007	North America	United States	Pennsylvania						FDA Center for Food Safety and Applied Nutrition	Escherichia coli		O25						PRJNA230969	SRP058582		SAMN04992373	SRS1554269	2012-07-17	2010-12-31	ESC_EA0976AA	B2	B2	fimH22	SRR3825891;ILLUMINA;Paired;500;SRX1925680
ESC_EA2246AA	EA2246	DHQP1202952	SRR3982177	Human	Clinical	Homo sapiens; Urine	2012	North America	United States							CDC Division of Healthcare Quality Promotion	Escherichia coli								PRJNA288601	SRP074197		SAMN05170071	SRS1590874	2012-07-28	2012-07-27	ESC_EA2246AA	B2	B2	fimH22	SRR3982177;ILLUMINA;Paired;;SRX1986490
ESC_EA2892AA	EA2892	MOD1-EC5458	SRR3989612	Environment	Water	ND	1993	North America	United States	New York		New York				FDA Center for Food Safety and Applied Nutrition	Escherichia coli		O25						PRJNA230969	SRP058582		SAMN05440287	SRS1594012	2012-07-31	2010-12-31	ESC_EA2892AA	B2	B2	fimH22	SRR3989612;ILLUMINA;Paired;300;SRX1991212
ESC_EA3951AA	EA3951	464	ERR712526	Human	Misc	Homo sapiens	2013	Europe	Germany							University Hospital Muenster	Escherichia coli								PRJEB8084	ERP009121		SAMEA3180298	ERS633160	2012-08-18	2012-08-15	ESC_EA3951AA	B2	B2	fimH22	ERR712526;ILLUMINA;Paired;400;ERX656523
ESC_EA4711AA	EA4711	11.3-R3	SRR4067487	Human	Faecal	Homo sapiens; human faeces	2010	Oceania	Australia	New South Wales		Sydney				University of Melbourne	Escherichia coli								PRJNA335932	SRP082992		SAMN05567350	SRS1646763	2012-09-01	2012-08-31	ESC_EA4711AA	B2	B2	fimH22	SRR4067487;ILLUMINA;Paired;;SRX2054691
ESC_EA4737AA	EA4737	11.1-R1	SRR4067429	Human	Faecal	Homo sapiens; human faeces	2009	Oceania	Australia	New South Wales		Sydney				University of Melbourne	Escherichia coli								PRJNA335932	SRP082992		SAMN05567349	SRS1646732	2012-09-01	2012-08-31	ESC_EA4737AA	B2	B2	fimH22	SRR4067429;ILLUMINA;Paired;;SRX2054661
ESC_KA7850AA	F2_14D	F2_14D	SRR8285372	Livestock	Air	Sus scrofa; Rectal swab	2007	Oceania	Australia	New South Wales						The ithree institute	Escherichia coli								PRJNA508590	SRP172722		SAMN10525366	SRS4110431	2014-12-05	2014-12-05	ESC_KA7850AA	B2	B2	fimH22	SRR8285372;ILLUMINA;Paired;;SRX5100114
ESC_FA9052AA	FA9052	AM_LREC-128	ERR1841175	Food	Poultry Meat	Chicken breast	2016	Europe	Spain							WARWICK UNIVERSITY	Escherichia coli		O25B						PRJEB19190	ERP021173		SAMEA92140918	ERS1560969	2013-02-21	2015-02-11	ESC_FA9052AA	B2	B2	fimH22	ERR1841175;ILLUMINA;Paired;500;ERX1903152
ESC_FA9055AA	FA9055	AM_LREC-63	ERR1841172	Environment	Water	River water	2010	Europe	Spain							WARWICK UNIVERSITY	Escherichia coli		O25B:H4						PRJEB19190	ERP021173		SAMEA92138668	ERS1560966	2013-02-21	2015-02-11	ESC_FA9055AA	B2	B2	fimH22	ERR1841172;ILLUMINA;Paired;500;ERX1903149
ESC_FA9057AA	FA9057	AM_LREC-81	ERR1841170	Human	Misc	ND	2005	Europe	Spain							WARWICK UNIVERSITY	Escherichia coli		O25B:H4						PRJEB19190	ERP021173		SAMEA92137168	ERS1560964	2013-02-21	2015-02-11	ESC_FA9057AA	B2	B2	fimH22	ERR1841170;ILLUMINA;Paired;500;ERX1903147
ESC_FA9058AA	FA9058	AM_LREC-15	ERR1841169	Food	Poultry Meat	Chicken breast	2009	Europe	Spain							WARWICK UNIVERSITY	Escherichia coli		O25B:H4						PRJEB19190	ERP021173		SAMEA92136418	ERS1560963	2013-02-21	2015-02-11	ESC_FA9058AA	B2	B2	fimH22	ERR1841169;ILLUMINA;Paired;500;ERX1903146
ESC_FA9061AA	FA9061	AM_LREC-32	ERR1841166	Human	Misc	ND	2008	Europe	Spain							WARWICK UNIVERSITY	Escherichia coli		O25B:H4						PRJEB19190	ERP021173		SAMEA92134168	ERS1560960	2013-02-21	2015-02-11	ESC_FA9061AA	B2	B2	fimH22	ERR1841166;ILLUMINA;Paired;500;ERX1903143
ESC_FA9063AA	FA9063	AM_LREC-14	ERR1841164	Food	Poultry Meat	Chicken breast	2010	Europe	Spain							WARWICK UNIVERSITY	Escherichia coli		O25B:H4						PRJEB19190	ERP021173		SAMEA92132668	ERS1560958	2013-02-21	2015-02-11	ESC_FA9063AA	B2	B2	fimH22	ERR1841164;ILLUMINA;Paired;500;ERX1903141
ESC_FA9064AA	FA9064	AM_LREC-85	ERR1841163	Human	Misc	ND	2012	Europe	Spain							WARWICK UNIVERSITY	Escherichia coli		O25B:H4						PRJEB19190	ERP021173		SAMEA92131918	ERS1560957	2013-02-21	2015-02-11	ESC_FA9064AA	B2	B2	fimH22	ERR1841163;ILLUMINA;Paired;500;ERX1903140
ESC_FA9065AA	FA9065	AM_LREC-42	ERR1841162	Human	Misc	ND	2007	Europe	Spain							WARWICK UNIVERSITY	Escherichia coli		O25B:H4						PRJEB19190	ERP021173		SAMEA92131168	ERS1560956	2013-02-21	2015-02-11	ESC_FA9065AA	B2	B2	fimH22	ERR1841162;ILLUMINA;Paired;500;ERX1903139
ESC_FA9067AA	FA9067	AM_LREC-10	ERR1841160	Human	Misc	ND	2009	Europe	Spain							WARWICK UNIVERSITY	Escherichia coli		O25B:H4						PRJEB19190	ERP021173		SAMEA92129668	ERS1560954	2013-02-21	2015-02-11	ESC_FA9067AA	B2	B2	fimH22	ERR1841160;ILLUMINA;Paired;500;ERX1903137
ESC_FA9074AA	FA9074	AM_LREC-50	ERR1841153	Livestock	Bovine	Fecal swab	2014	Europe	Spain							WARWICK UNIVERSITY	Escherichia coli		O25B:H4						PRJEB19190	ERP021173		SAMEA92124418	ERS1560947	2013-02-21	2014-02-16	ESC_FA9074AA	B2	B2	fimH22	ERR1841153;ILLUMINA;Paired;500;ERX1903130
ESC_FA9085AA	FA9085	AM_LREC-37	ERR1841142	Human	Misc	ND	2006	Europe	Spain							WARWICK UNIVERSITY	Escherichia coli		O25B:H4						PRJEB19190	ERP021173		SAMEA92116168	ERS1560936	2013-02-21	2014-02-16	ESC_FA9085AA	B2	B2	fimH22	ERR1841142;ILLUMINA;Paired;500;ERX1903119
ESC_FA9092AA	FA9092	AM_LREC-77	ERR1841135	Human	Misc	ND	2006	Europe	Spain							WARWICK UNIVERSITY	Escherichia coli		O25B:H4						PRJEB19190	ERP021173		SAMEA92110918	ERS1560929	2013-02-21	2014-02-16	ESC_FA9092AA	B2	B2	fimH22	ERR1841135;ILLUMINA;Paired;500;ERX1903112
ESC_FA9097AA	FA9097	AM_LREC-84	ERR1841130	Human	Misc	ND	2008	Europe	Spain							WARWICK UNIVERSITY	Escherichia coli		O25B:H4						PRJEB19190	ERP021173		SAMEA92107168	ERS1560924	2013-02-21	2014-02-16	ESC_FA9097AA	B2	B2	fimH22	ERR1841130;ILLUMINA;Paired;500;ERX1903107
ESC_FA9098AA	FA9098	AM_LREC-83	ERR1841129	Human	Misc	ND	2009	Europe	Spain							WARWICK UNIVERSITY	Escherichia coli		O25B:H4						PRJEB19190	ERP021173		SAMEA92106418	ERS1560923	2013-02-21	2014-02-16	ESC_FA9098AA	B2	B2	fimH22	ERR1841129;ILLUMINA;Paired;500;ERX1903106
ESC_FA9107AA	FA9107	AM_LREC-56	ERR1841120	Wild Animal	Marine Mammal	Fecal content	2010	Europe	Spain							WARWICK UNIVERSITY	Escherichia coli		O25B:H4						PRJEB19190	ERP021173		SAMEA92099668	ERS1560914	2013-02-21	2014-02-16	ESC_FA9107AA	B2	B2	fimH22	ERR1841120;ILLUMINA;Paired;500;ERX1903097
ESC_FA9110AA	FA9110	AM_LREC-57	ERR1841117	Wild Animal	Marine Mammal	Fecal content	2010	Europe	Spain							WARWICK UNIVERSITY	Escherichia coli		O25B:H4						PRJEB19190	ERP021173		SAMEA92097418	ERS1560911	2013-02-21	2014-02-16	ESC_FA9110AA	B2	B2	fimH22	ERR1841117;ILLUMINA;Paired;500;ERX1903094
ESC_FA9114AA	FA9114	AM_LREC-51	ERR1841113	Food	Poultry Meat	Chicken breast	2009	Europe	Spain							WARWICK UNIVERSITY	Escherichia coli		O25B:H4						PRJEB19190	ERP021173		SAMEA92094418	ERS1560907	2013-02-21	2014-02-16	ESC_FA9114AA	B2	B2	fimH22	ERR1841113;ILLUMINA;Paired;500;ERX1903090
ESC_FA9118AA	FA9118	AM_LREC-46	ERR1841109	Livestock	Bovine	Fecal swab	2014	Europe	Spain							WARWICK UNIVERSITY	Escherichia coli		O25B:H4						PRJEB19190	ERP021173		SAMEA92091418	ERS1560903	2013-02-21	2014-02-16	ESC_FA9118AA	B2	B2	fimH22	ERR1841109;ILLUMINA;Paired;500;ERX1903086
ESC_FA9120AA	FA9120	AM_LREC-48	ERR1841107	Livestock	Bovine	Fecal swab	2014	Europe	Spain							WARWICK UNIVERSITY	Escherichia coli		O25B:H4						PRJEB19190	ERP021173		SAMEA92089918	ERS1560901	2013-02-21	2014-02-16	ESC_FA9120AA	B2	B2	fimH22	ERR1841107;ILLUMINA;Paired;500;ERX1903084
ESC_FA9124AA	FA9124	AM_LREC-38	ERR1841103	Human	Misc	ND	2006	Europe	Spain							WARWICK UNIVERSITY	Escherichia coli		O25B:H4						PRJEB19190	ERP021173		SAMEA92086918	ERS1560897	2013-02-21	2014-02-16	ESC_FA9124AA	B2	B2	fimH22	ERR1841103;ILLUMINA;Paired;500;ERX1903080
ESC_FA9125AA	FA9125	AM_LREC-41	ERR1841102	Human	Misc	ND	2005	Europe	Spain							WARWICK UNIVERSITY	Escherichia coli		O25B:H4						PRJEB19190	ERP021173		SAMEA92086168	ERS1560896	2013-02-21	2014-02-16	ESC_FA9125AA	B2	B2	fimH22	ERR1841102;ILLUMINA;Paired;500;ERX1903079
ESC_FA9126AA	FA9126	AM_LREC-33	ERR1841101	Human	Misc	ND	2005	Europe	Spain							WARWICK UNIVERSITY	Escherichia coli		O25B:H4						PRJEB19190	ERP021173		SAMEA92085418	ERS1560895	2013-02-21	2014-02-16	ESC_FA9126AA	B2	B2	fimH22	ERR1841101;ILLUMINA;Paired;500;ERX1903078
ESC_FA9130AA	FA9130	AM_LREC-27	ERR1841097	Food	Pork	Pork	2011	Europe	Spain							WARWICK UNIVERSITY	Escherichia coli		O25B:H4						PRJEB19190	ERP021173		SAMEA92082418	ERS1560891	2013-02-21	2014-02-16	ESC_FA9130AA	B2	B2	fimH22	ERR1841097;ILLUMINA;Paired;500;ERX1903074
ESC_FA9131AA	FA9131	AM_LREC-31	ERR1841096	Human	Misc	ND	2009	Europe	Spain							WARWICK UNIVERSITY	Escherichia coli		O25B:H4						PRJEB19190	ERP021173		SAMEA92081668	ERS1560890	2013-02-21	2014-02-16	ESC_FA9131AA	B2	B2	fimH22	ERR1841096;ILLUMINA;Paired;500;ERX1903073
ESC_FA9134AA	FA9134	AM_LREC-21	ERR1841093	Human	Misc	ND	2010	Europe	Spain							WARWICK UNIVERSITY	Escherichia coli		O25B:H4						PRJEB19190	ERP021173		SAMEA92079418	ERS1560887	2013-02-21	2014-02-16	ESC_FA9134AA	B2	B2	fimH22	ERR1841093;ILLUMINA;Paired;500;ERX1903070
ESC_FA9136AA	FA9136	AM_LREC-22	ERR1841091	Human	Misc	ND	2009	Europe	Spain							WARWICK UNIVERSITY	Escherichia coli		O25B:H4						PRJEB19190	ERP021173		SAMEA92077918	ERS1560885	2013-02-21	2014-02-16	ESC_FA9136AA	B2	B2	fimH22	ERR1841091;ILLUMINA;Paired;500;ERX1903068
ESC_FA9137AA	FA9137	AM_LREC-25	ERR1841090	Food	Poultry Meat	Chicken breast	2010	Europe	Spain							WARWICK UNIVERSITY	Escherichia coli		O25B:H4						PRJEB19190	ERP021173		SAMEA92077168	ERS1560884	2013-02-21	2014-02-16	ESC_FA9137AA	B2	B2	fimH22	ERR1841090;ILLUMINA;Paired;500;ERX1903067
ESC_FA9143AA	FA9143	AM_LREC-16	ERR1841084	Food	Poultry Meat	Chicken breast	2009	Europe	Spain							WARWICK UNIVERSITY	Escherichia coli		O25B:H4						PRJEB19190	ERP021173		SAMEA92072668	ERS1560878	2013-02-21	2014-02-16	ESC_FA9143AA	B2	B2	fimH22	ERR1841084;ILLUMINA;Paired;500;ERX1903061
ESC_FA9148AA	FA9148	AM_LREC-5	ERR1841079	Human	Misc	ND	2009	Europe	Spain							WARWICK UNIVERSITY	Escherichia coli		O25B:H4						PRJEB19190	ERP021173		SAMEA92068918	ERS1560873	2013-02-21	2014-02-16	ESC_FA9148AA	B2	B2	fimH22	ERR1841079;ILLUMINA;Paired;500;ERX1903056
ESC_FA9149AA	FA9149	AM_LREC-3	ERR1841078	Human	Misc	ND	2009	Europe	Spain							WARWICK UNIVERSITY	Escherichia coli		O25B:H4						PRJEB19190	ERP021173		SAMEA92068168	ERS1560872	2013-02-21	2014-02-16	ESC_FA9149AA	B2	B2	fimH22	ERR1841078;ILLUMINA;Paired;500;ERX1903055
ESC_FA9152AA	FA9152	AM_LREC-79	ERR1841075	Human	Misc	ND	2008	Europe	Spain							WARWICK UNIVERSITY	Escherichia coli		O25B:H4						PRJEB19190	ERP021173		SAMEA92065918	ERS1560869	2013-02-21	2014-02-16	ESC_FA9152AA	B2	B2	fimH22	ERR1841075;ILLUMINA;Paired;500;ERX1903052
ESC_FA9160AA	FA9160	AM_LREC-2	ERR1840621	Food	Pork	Pork	2011	Europe	Spain							WARWICK UNIVERSITY	Escherichia coli		O25B:H4						PRJEB19190	ERP021173		SAMEA91653418	ERS1560319	2013-02-21	2014-02-16	ESC_FA9160AA	B2	B2	fimH22	ERR1840621;ILLUMINA;Paired;500;ERX1902598
ESC_FA9950AA	FA9950	Ecol_244	SRR3999091	Human	Misc	Homo sapiens	2010	South America	Argentina	Autonomous City of Buenos Aires		Buenos Aires		-34.6	-58.38	Modernising Medical Microbiology, NDM, Oxford University	Escherichia coli								PRJNA316786	SRP080908		SAMN05511157	SRS1600643	2013-03-04	2013-02-27	ESC_FA9950AA	B2	B2	fimH22	SRR3999091;ILLUMINA;Paired;;SRX1999819
ESC_FA9952AA	FA9952	Ecol_AZ159	SRR3999089	Human	Misc	Homo sapiens	2013	South America	Colombia	Bogota		Unresolved		4.71	-74.07	Modernising Medical Microbiology, NDM, Oxford University	Escherichia coli								PRJNA316786	SRP080908		SAMN05511159	SRS1600641	2013-03-04	2013-02-27	ESC_FA9952AA	B2	B2	fimH22	SRR3999089;ILLUMINA;Paired;;SRX1999817
ESC_GA3026AA	GA3026	NC_STEC95	SRR5470014	Livestock	Chicken	Chicken Litter House 1 - Back	2014	North America	United States	Tennessee						FDA Center for Food Safety and Applied Nutrition	Escherichia coli								PRJNA293225	SRP103093		SAMN06645781	SRS2140066	2013-04-23	2013-04-23	ESC_GA3026AA	B2	B2	fimH22	SRR5470014;ILLUMINA;Paired;500;SRX2754916
ESC_GA6612AA	GA6612	BRG322	DRR092892	Human	Misc	environmental material; organic material; restricted access; Homo sapiens	2014	Asia	Japan	Kyoto Prefecture		Kyoto				KYOTO_GM	Escherichia coli								PRJDB4303	DRP003215		SAMD00080531	DRS045533	2013-06-14	2013-06-07	ESC_GA6612AA	B2	B2	fimH22	DRR092892;ILLUMINA;Paired;500;DRX086396
ESC_GA6622AA	GA6622	KS127	DRR092883	Human	Misc	environmental material; organic material; restricted access; Homo sapiens	2012	Asia	Japan	Shiga Prefecture						KYOTO_GM	Escherichia coli								PRJDB4303	DRP003215		SAMD00080521	DRS045523	2013-06-14	2013-06-07	ESC_GA6622AA	B2	B2	fimH22	DRR092883;ILLUMINA;Paired;500;DRX086386
ESC_GA6630AA	GA6630	SN38	DRR092875	Human	Misc	environmental material; organic material; restricted access; Homo sapiens	2010	Asia	Japan	Shiga Prefecture						KYOTO_GM	Escherichia coli								PRJDB4303	DRP003215		SAMD00080513	DRS045515	2013-06-14	2013-06-07	ESC_GA6630AA	B2	B2	fimH22	DRR092875;ILLUMINA;Paired;500;DRX086378
ESC_GA6631AA	GA6631	ON28	DRR092874	Human	Misc	environmental material; organic material; restricted access; Homo sapiens	2010	Asia	Japan	Shiga Prefecture						KYOTO_GM	Escherichia coli								PRJDB4303	DRP003215		SAMD00080512	DRS045514	2013-06-14	2013-06-07	ESC_GA6631AA	B2	B2	fimH22	DRR092874;ILLUMINA;Paired;500;DRX086377
ESC_GA6643AA	GA6643	KSEC14	DRR092862	Human	Misc	environmental material; organic material; restricted access; Homo sapiens	2004	Asia	Japan	Kyoto Prefecture		Kyoto				KYOTO_GM	Escherichia coli								PRJDB4303	DRP003215		SAMD00080500	DRS045502	2013-06-14	2013-06-07	ESC_GA6643AA	B2	B2	fimH22	DRR092862;ILLUMINA;Paired;500;DRX086365
ESC_GA6645AA	GA6645	KFEC1	DRR092860	Human	Misc	environmental material; organic material; restricted access; Homo sapiens	2003	Asia	Japan	Kyoto Prefecture		Kyoto				KYOTO_GM	Escherichia coli								PRJDB4303	DRP003215		SAMD00080498	DRS045500	2013-06-14	2013-06-07	ESC_GA6645AA	B2	B2	fimH22	DRR092860;ILLUMINA;Paired;500;DRX086363
ESC_GA6646AA	GA6646	KUEC2	DRR092859	Human	Misc	environmental material; organic material; restricted access; Homo sapiens	2001	Asia	Japan	Kyoto Prefecture		Kyoto				KYOTO_GM	Escherichia coli								PRJDB4303	DRP003215		SAMD00080497	DRS045499	2013-06-14	2013-06-07	ESC_GA6646AA	B2	B2	fimH22	DRR092859;ILLUMINA;Paired;500;DRX086362
ESC_GA6791AA	GA6791	NC_STEC180	SRR5649634	Livestock	Chicken	Chicken house 1 Back inside	2015	North America	United States	Tennessee						FDA Center for Food Safety and Applied Nutrition	Escherichia coli								PRJNA293225	SRP103093		SAMN06645873	SRS2254808	2013-06-14	2013-06-06	ESC_GA6791AA	B2	B2	fimH22	SRR5649634;ILLUMINA;Paired;500;SRX2886765
ESC_GA8084AA	GA8084	0000-0062-1848	SRR5806879	Human	Clinical	urine; Homo sapiens; Age: 34; female	2016	North America	United States	Massachusetts	Suffolk County	Boston		42.3	-71	Brigham & Women's Hospital	Escherichia coli								PRJNA278886	SRP056445		SAMN07325904	SRS2338426	2013-07-05	2013-07-04	ESC_GA8084AA	B2	B2	fimH22	SRR5806879;ILLUMINA;Paired;;SRX2985854
ESC_HA0015AA	HA0015	16009280_S18_L001_R1_001	ERR2091375	Food	Poultry Meat	Gallus gallus; Broiler meat	2016	Europe	Germany					51.1657	10.4515	Centre for Genomic Epidemiology, National Food Institute, Technical University of Denmark (DTU), Denmark	Escherichia coli								PRJEB22091	ERP024422		SAMEA104205967	ERS1864985	2013-08-21	2013-08-20	ESC_HA0015AA	B2	B2	fimH22	ERR2091375;ILLUMINA;Paired;196;ERX2148169
ESC_HA0017AA	HA0017	16009215_S16_L001_R1_001	ERR2091373	Food	Poultry Meat	Gallus gallus; Broiler meat	2016	Europe	Germany					51.1657	10.4515	Centre for Genomic Epidemiology, National Food Institute, Technical University of Denmark (DTU), Denmark	Escherichia coli								PRJEB22091	ERP024422		SAMEA104205965	ERS1864983	2013-08-21	2013-08-20	ESC_HA0017AA	B2	B2	fimH22	ERR2091373;ILLUMINA;Paired;226;ERX2148167
ESC_HA0071AA	HA0071	DTU2017-821-PRJ1111-Escherischia-coli-360-16028160_S2_L001_R1_001	ERR2091319	Food	Poultry Meat	Gallus gallus; Broiler meat	2016	Europe	Germany					51.1657	10.4515	Centre for Genomic Epidemiology, National Food Institute, Technical University of Denmark (DTU), Denmark	Escherichia coli								PRJEB22091	ERP024422		SAMEA104205911	ERS1864929	2013-08-21	2013-08-20	ESC_HA0071AA	B2	B2	fimH22	ERR2091319;ILLUMINA;Paired;183;ERX2148113
ESC_HA3119AA	HA3119	2017RDDVXW	SRR6076833	Human	Misc	ND	2017	Europe	Denmark							Institut for Medizinische Mikrobiologie	Escherichia coli								PRJNA401522	SRP116854		SAMN07702327	SRS2541823	2013-09-25	2013-09-25	ESC_HA3119AA	B2	B2	fimH22	SRR6076833;ILLUMINA;Paired;;SRX3216748
ESC_HA7251AA	HA7251	NC_LB-4807	SRR6212575	Livestock	Turkey	Turkey Yolk Sac	2017	North America	United States	North Carolina						FDA Center for Food Safety and Applied Nutrition	Escherichia coli								PRJNA293225	SRP103093		SAMN07782568	SRS2627209	2013-10-24	2013-10-23	ESC_HA7251AA	B2	B2	fimH22	SRR6212575;ILLUMINA;Paired;500;SRX3321850
ESC_HA7630AA	HA7630	ecoli[ST-131]	ERR1512462	Food	Poultry Meat	Gallus gallus; chicken meat	2015	Europe	Denmark					56.2639	9.5018	Centre for Genomic Epidemiology, National Food Institute, Technical University of Denmark (DTU), Denmark	Escherichia coli								PRJEB14641	ERP016296		SAMEA4058434	ERS1229544	2013-10-30	2013-10-30	ESC_HA7630AA	B2	B2	fimH22	ERR1512462;ILLUMINA;Paired;266;ERX1583489
ESC_HA7663AA	HA7663	ecoli[ST-131]	ERR1512429	Food	Poultry Meat	Gallus gallus; chicken meat	2015	Europe	Denmark					56.2639	9.5018	Centre for Genomic Epidemiology, National Food Institute, Technical University of Denmark (DTU), Denmark	Escherichia coli								PRJEB14641	ERP016296		SAMEA4058401	ERS1229511	2013-10-30	2013-10-30	ESC_HA7663AA	B2	B2	fimH22	ERR1512429;ILLUMINA;Paired;266;ERX1583456
ESC_HA9360AA	HA9360	JML156	DRR102840	Human	Faecal	feces; Homo sapiens	2015	Asia	Japan							KYUSHU	Escherichia coli								PRJDB5579	DRP003877		SAMD00077248	DRS052174	2013-11-16	2013-11-16	ESC_HA9360AA	B2	B2	fimH22	DRR102840;ILLUMINA;Paired;600;DRX096260
ESC_HA9399AA	HA9399	JML110	DRR102801	Human	Faecal	feces; Homo sapiens	2015	Asia	Japan							KYUSHU	Escherichia coli								PRJDB5579	DRP003877		SAMD00077209	DRS052135	2013-11-16	2013-11-16	ESC_HA9399AA	B2	B2	fimH22	DRR102801;ILLUMINA;Paired;600;DRX096221
ESC_HA9450AA	HA9450	JML056	DRR102750	Human	Faecal	feces; Homo sapiens	2015	Asia	Japan							KYUSHU	Escherichia coli								PRJDB5579	DRP003877		SAMD00077158	DRS052084	2013-11-16	2013-11-16	ESC_HA9450AA	B2	B2	fimH22	DRR102750;ILLUMINA;Paired;600;DRX096170
ESC_HA9520AA	HA9520	9-015	DRR102680	Human	Faecal	feces; Homo sapiens	2009	Asia	Japan							KYUSHU	Escherichia coli								PRJDB5579	DRP003877		SAMD00077088	DRS052014	2013-11-16	2013-11-16	ESC_HA9520AA	B2	B2	fimH22	DRR102680;ILLUMINA;Paired;600;DRX096100
ESC_HA9631AA	HA9631	CM31	DRR102569	Human	Clinical	urine; Homo sapiens	2006	Asia	Japan							KYUSHU	Escherichia coli								PRJDB5579	DRP003877		SAMD00076977	DRS051903	2013-11-16	2013-11-16	ESC_HA9631AA	B2	B2	fimH22	DRR102569;ILLUMINA;Paired;600;DRX095989
ESC_IA0869AA	IA0869	FSIS11704975	SRR6372083	Livestock	Chicken	animal-chicken-young chicken	2017	North America	United States	Delaware						United States Department of Agriculture, Food Safety and Inspection Service	Escherichia coli								PRJNA292667	SRP066916		SAMN08167533	SRS2755122	2013-12-13	2013-12-12	ESC_IA0869AA	B2	B2	fimH22	SRR6372083;ILLUMINA;Paired;500;SRX3467405
ESC_IA0983AA	IA0983	A1_036_Gull	SRR6376594	Wild Animal	Gull	Feces, Gull (Larus spp.)	2016	North America	United States	Alaska	Kenai Peninsula Borough	Soldotna		60.44	-151.1	USGS	Escherichia coli								PRJNA421990	SRP126755		SAMN08162493	SRS2758040	2013-12-14	2013-12-13	ESC_IA0983AA	B2	B2	fimH22	SRR6376594;ILLUMINA;Paired;;SRX3471375
ESC_IA1829AA	IA1829	FSIS11706550	SRR6438333	Livestock	Swine	animal-swine-market swine	2017	North America	United States	Iowa						United States Department of Agriculture, Food Safety and Inspection Service	Escherichia coli								PRJNA292667	SRP066916		SAMN08289314	SRS2805259	2014-01-03	2014-01-02	ESC_IA1829AA	B2	B2	fimH22	SRR6438333;ILLUMINA;Paired;500;SRX3529708
ESC_IA2820AA	IA2820	MOD1-EC5414	SRR6512561	Livestock	Chicken	Peritoneum-Chicken; Gallus gallus	2006	North America	United States	Kansas						FDA Center for Food Safety and Applied Nutrition	Escherichia coli								PRJNA230969	SRP058582		SAMN08395877	SRS2868628	2014-01-25	2014-01-24	ESC_IA2820AA	B2	B2	fimH22	SRR6512561;ILLUMINA;Paired;500;SRX3600599
ESC_IA3637AA	IA3637	FSIS11807394	SRR6696804	Livestock	Swine	animal-swine-market swine	2018	North America	United States	Illinois						United States Department of Agriculture, Food Safety and Inspection Service	Escherichia coli								PRJNA292667	SRP066916		SAMN08500546	SRS2932359	2014-02-08	2014-02-07	ESC_IA3637AA	B2	B2	fimH22	SRR6696804;ILLUMINA;Paired;500;SRX3671052
ESC_IA3885AA	IA3885	pb1	SRR6703072	Human	Clinical	Homo sapiens; urine	2012	North America	Canada	New Brunswick						Carleton University	Escherichia coli								PRJNA433633	SRP132562		SAMN08513221	SRS2937916	2014-02-12	2014-02-08	ESC_IA3885AA	B2	B2	fimH22	SRR6703072;ILLUMINA;Paired;;SRX3677219
ESC_IA4037AA	IA4037	RL229	ERR2205999	Food	Poultry Meat	Meat; chicken schnitzel	2012	Europe	Germany							ROBERT KOCH-INSTITUTE	Escherichia coli		Multilocus Sequence Type (St) 131						PRJEB23663	ERP105430		SAMEA104407591	ERS2025533	2014-02-16	2014-02-15	ESC_IA4037AA	B2	B2	fimH22	ERR2205999;ILLUMINA;Paired;394;ERX2260361
ESC_IA4046AA	IA4046	RL106	ERR2205990	Food	Poultry Meat	Meat; chicken breast	2012	Europe	Germany							ROBERT KOCH-INSTITUTE	Escherichia coli		Multilocus Sequence Type (St) 131						PRJEB23663	ERP105430		SAMEA104407582	ERS2025524	2014-02-16	2014-02-15	ESC_IA4046AA	B2	B2	fimH22	ERR2205990;ILLUMINA;Paired;415;ERX2260352
ESC_IA4053AA	IA4053	86-16	ERR2205983	Human	Misc	Homo sapiens; not provided	2016	Europe	Germany							ROBERT KOCH-INSTITUTE	Escherichia coli		Multilocus Sequence Type (St) 131						PRJEB23663	ERP105430		SAMEA104407575	ERS2025517	2014-02-16	2014-02-15	ESC_IA4053AA	B2	B2	fimH22	ERR2205983;ILLUMINA;Paired;170;ERX2260345
ESC_IA4072AA	IA4072	590-14	ERR2205964	Human	Misc	Homo sapiens; not provided	2014	Europe	Germany							ROBERT KOCH-INSTITUTE	Escherichia coli		Multilocus Sequence Type (St) 131						PRJEB23663	ERP105430		SAMEA104407556	ERS2025498	2014-02-16	2014-02-15	ESC_IA4072AA	B2	B2	fimH22	ERR2205964;ILLUMINA;Paired;203;ERX2260326
ESC_IA4090AA	IA4090	500-16	ERR2205946	Livestock	Turkey	Meleagris gallopavo; dust sample	2012	Europe	Germany							ROBERT KOCH-INSTITUTE	Escherichia coli		Multilocus Sequence Type (St) 131						PRJEB23663	ERP105430		SAMEA104407538	ERS2025480	2014-02-16	2014-02-15	ESC_IA4090AA	B2	B2	fimH22	ERR2205946;ILLUMINA;Paired;347;ERX2260308
ESC_IA4093AA	IA4093	497-16	ERR2205943	Livestock	Chicken	Gallus gallus domesticus; faecal sample	2012	Europe	Germany							ROBERT KOCH-INSTITUTE	Escherichia coli		Multilocus Sequence Type (St) 131						PRJEB23663	ERP105430		SAMEA104407535	ERS2025477	2014-02-16	2014-02-15	ESC_IA4093AA	B2	B2	fimH22	ERR2205943;ILLUMINA;Paired;353;ERX2260305
ESC_IA4095AA	IA4095	495-16	ERR2205941	Livestock	Chicken	Gallus gallus domesticus; boot swab sample	2012	Europe	Germany							ROBERT KOCH-INSTITUTE	Escherichia coli		Multilocus Sequence Type (St) 131						PRJEB23663	ERP105430		SAMEA104407533	ERS2025475	2014-02-16	2014-02-15	ESC_IA4095AA	B2	B2	fimH22	ERR2205941;ILLUMINA;Paired;348;ERX2260303
ESC_IA4127AA	IA4127	468-16	ERR2205909	Livestock	Chicken	Gallus gallus domesticus; boot swab sample	2012	Europe	Germany							ROBERT KOCH-INSTITUTE	Escherichia coli		Multilocus Sequence Type (St) 131						PRJEB23663	ERP105430		SAMEA104407501	ERS2025443	2014-02-16	2014-02-15	ESC_IA4127AA	B2	B2	fimH22	ERR2205909;ILLUMINA;Paired;350;ERX2260271
ESC_IA4128AA	IA4128	467-16	ERR2205908	Livestock	Chicken	Gallus gallus domesticus; not provided	2012	Europe	Germany							ROBERT KOCH-INSTITUTE	Escherichia coli		Multilocus Sequence Type (St) 131						PRJEB23663	ERP105430		SAMEA104407500	ERS2025442	2014-02-16	2014-02-15	ESC_IA4128AA	B2	B2	fimH22	ERR2205908;ILLUMINA;Paired;342;ERX2260270
ESC_IA4131AA	IA4131	464-16	ERR2205905	Livestock	Chicken	Gallus gallus domesticus; faecal sample	2012	Europe	Germany							ROBERT KOCH-INSTITUTE	Escherichia coli		Multilocus Sequence Type (St) 131						PRJEB23663	ERP105430		SAMEA104407497	ERS2025439	2014-02-16	2014-02-15	ESC_IA4131AA	B2	B2	fimH22	ERR2205905;ILLUMINA;Paired;342;ERX2260267
ESC_IA4141AA	IA4141	399-15	ERR2205895	Human	Misc	Homo sapiens; not provided	2013	Europe	Germany							ROBERT KOCH-INSTITUTE	Escherichia coli		Multilocus Sequence Type (St) 131						PRJEB23663	ERP105430		SAMEA104407487	ERS2025429	2014-02-16	2014-02-15	ESC_IA4141AA	B2	B2	fimH22	ERR2205895;ILLUMINA;Paired;354;ERX2260257
ESC_IA4156AA	IA4156	117-16	ERR2205880	Human	Misc	Homo sapiens; not provided	2016	Europe	Germany							ROBERT KOCH-INSTITUTE	Escherichia coli		Multilocus Sequence Type (St) 131						PRJEB23663	ERP105430		SAMEA104407472	ERS2025414	2014-02-16	2014-02-15	ESC_IA4156AA	B2	B2	fimH22	ERR2205880;ILLUMINA;Paired;350;ERX2260242
ESC_IA4159AA	IA4159	1045-14	ERR2205877	Human	Clinical	Homo sapiens; urine	2014	Europe	Germany							ROBERT KOCH-INSTITUTE	Escherichia coli		Multilocus Sequence Type (St) 131						PRJEB23663	ERP105430		SAMEA104407469	ERS2025411	2014-02-16	2014-02-15	ESC_IA4159AA	B2	B2	fimH22	ERR2205877;ILLUMINA;Paired;194;ERX2260239
ESC_IA4417AA	IA4417	FSIS11807744	SRR6764169	Livestock	Swine	animal-swine-sow	2018	North America	United States	Kentucky						United States Department of Agriculture, Food Safety and Inspection Service	Escherichia coli								PRJNA292667	SRP066916		SAMN08581716	SRS2992290	2014-02-22	2014-02-21	ESC_IA4417AA	B2	B2	fimH22	SRR6764169;ILLUMINA;Paired;500;SRX3735374
ESC_IA6627AA	IA6627	PSU-0525	SRR6986385	Livestock	Turkey	turkey	1982	North America	United States	California						FDA Center for Food Safety and Applied Nutrition	Escherichia coli								PRJNA357722	SRP101500		SAMN08902758	SRS3160084	2014-04-11	2014-04-11	ESC_IA6627AA	B2	B2	fimH22	SRR6986385;ILLUMINA;Paired;500;SRX3926119
ESC_IA6645AA	IA6645	PSU-0528	SRR6986225	Livestock	Turkey	turkey	1983	North America	United States	California						FDA Center for Food Safety and Applied Nutrition	Escherichia coli								PRJNA357722	SRP101500		SAMN08902743	SRS3160039	2014-04-10	2014-04-10	ESC_IA6645AA	B2	B2	fimH22	SRR6986225;ILLUMINA;Paired;500;SRX3925966
ESC_IA7281AA	IA7281	PSU-0640	SRR7066534	Livestock	Chicken	Chicken, (Avian)	2000	North America	United States	Alabama						FDA Center for Food Safety and Applied Nutrition	Escherichia coli								PRJNA357722	SRP101500		SAMN08978091	SRS3221421	2014-04-25	2014-04-24	ESC_IA7281AA	B2	B2	fimH22	SRR7066534;ILLUMINA;Paired;500;SRX3997343
ESC_IA8900AA	IA8900	406651	SRR7184364	Human	Misc	human; Homo sapiens	2006	Europe	United Kingdom							Public Health England	Escherichia coli		Escherichia Coli						PRJNA248792	SRP042645		SAMN09225427	SRS3317250	2014-05-19	2014-05-18	ESC_IA8900AA	B2	B2	fimH22	SRR7184364;ILLUMINA;Paired;;SRX4101137
ESC_IA9379AA	IA9379	FSIS11809934	SRR7192405	Livestock	Swine	animal-swine-market swine	2018	North America	United States	Iowa						United States Department of Agriculture, Food Safety and Inspection Service	Escherichia coli								PRJNA292667	SRP066916		SAMN09233726	SRS3324625	2014-05-21	2014-05-20	ESC_IA9379AA	B2	B2	fimH22	SRR7192405;ILLUMINA;Paired;300;SRX4108976
ESC_JA3253AA	JA3253	TM61	DRR138473	Human	Faecal	rectal swab; Homo sapiens	2018	Asia	Thailand			Bangkok		13.766	100.527	OSAKA_HOSP	Escherichia coli								PRJDB7066	DRP004282		SAMD00127153	DRS063934	2014-06-14	2014-06-14	ESC_JA3253AA	B2	B2	fimH22	DRR138473;ILLUMINA;Paired;350;DRX131211
ESC_JA4514AA	JA4514	FSIS11810266	SRR7458243	Livestock	Swine	animal-swine-market swine	2018	North America	United States	Iowa						United States Department of Agriculture, Food Safety and Inspection Service	Escherichia coli								PRJNA292667	SRP066916		SAMN09521700	SRS3490841	2014-07-01	2014-06-29	ESC_JA4514AA	B2	B2	fimH22	SRR7458243;ILLUMINA;Paired;500;SRX4328739
ESC_JA5749AA	JA5749	Chickens	SRR7469899	Livestock	Chicken	Gallus gallus domesticuss	2010	Oceania	Australia							University of Technology, Sydney	Escherichia coli		O25:H4						PRJNA479542	SRP151965		SAMN09580015	SRS3500511	2014-07-03	2014-07-03	ESC_JA5749AA	B2	B2	fimH22	SRR7469899;ILLUMINA;Paired;;SRX4339611
ESC_JA7896AA	JA7896	ECOL-18-VL-LA-ND-0006	SRR7647860	Companion Animal	Canine	Canine urine (Canis lupis familiaris)	2018	North America	United States	Minnesota						FDA Center for Food Safety and Applied Nutrition	Escherichia coli								PRJNA324573	SRP121361		SAMN09729030	SRS3630152	2014-08-05	2014-08-05	ESC_JA7896AA	B2	B2	fimH22	SRR7647860;ILLUMINA;Paired;500;SRX4510800
ESC_JA8189AA	JA8189	TUM18775	DRR148363	Human	Misc	Homo sapiens	2017	Asia	Japan							TUM-MID	Escherichia coli								PRJDB7087	DRP004406		SAMD00126600	DRS074343	2014-08-13	2014-08-13	ESC_JA8189AA	B2	B2	fimH22	DRR148363;ILLUMINA;Paired;500;DRX139114
ESC_JA8190AA	JA8190	TUM18774	DRR148362	Human	Misc	Homo sapiens	2017	Asia	Japan							TUM-MID	Escherichia coli								PRJDB7087	DRP004406		SAMD00126599	DRS074342	2014-08-13	2014-08-13	ESC_JA8190AA	B2	B2	fimH22	DRR148362;ILLUMINA;Paired;500;DRX139113
ESC_JA8241AA	JA8241	TUM18723	DRR148311	Human	Misc	Homo sapiens	2017	Asia	Japan							TUM-MID	Escherichia coli								PRJDB7087	DRP004406		SAMD00126548	DRS074291	2014-08-13	2014-08-13	ESC_JA8241AA	B2	B2	fimH22	DRR148311;ILLUMINA;Paired;500;DRX139062
ESC_JA8252AA	JA8252	TUM18712	DRR148300	Human	Misc	Homo sapiens	2017	Asia	Japan							TUM-MID	Escherichia coli								PRJDB7087	DRP004406		SAMD00126537	DRS074280	2014-08-13	2014-08-13	ESC_JA8252AA	B2	B2	fimH22	DRR148300;ILLUMINA;Paired;500;DRX139051
ESC_JA8266AA	JA8266	TUM18698	DRR148286	Human	Misc	Homo sapiens	2017	Asia	Japan							TUM-MID	Escherichia coli								PRJDB7087	DRP004406		SAMD00126523	DRS074266	2014-08-13	2014-08-13	ESC_JA8266AA	B2	B2	fimH22	DRR148286;ILLUMINA;Paired;500;DRX139037
ESC_JA8320AA	JA8320	TUM18644	DRR148232	Human	Misc	Homo sapiens	2016	Asia	Japan							TUM-MID	Escherichia coli								PRJDB7087	DRP004406		SAMD00126469	DRS074212	2014-08-13	2014-08-13	ESC_JA8320AA	B2	B2	fimH22	DRR148232;ILLUMINA;Paired;500;DRX138983
ESC_JA8385AA	JA8385	TUM18579	DRR148167	Human	Misc	Homo sapiens	2017	Asia	Japan							TUM-MID	Escherichia coli								PRJDB7087	DRP004406		SAMD00126404	DRS074147	2014-08-13	2014-08-13	ESC_JA8385AA	B2	B2	fimH22	DRR148167;ILLUMINA;Paired;500;DRX138918
ESC_JA8469AA	JA8469	14017413	ERR2694589	Livestock	Chicken	Gallus gallus domesticus; broiler	2014	Europe	Denmark					56.2639	9.5018	Centre for Genomic Epidemiology, National Food Institute, Technical University of Denmark (DTU), Denmark	Escherichia coli								PRJEB27688	ERP109804		SAMEA4783106	ERS2603047	2014-08-14	2014-08-14	ESC_JA8469AA	B2	B2	fimH22	ERR2694589;ILLUMINA;Paired;300;ERX2709032
ESC_KA1772AA	KA1772	P1033	SRR7879949	Human	Clinical	Homo sapiens; urine	2012	North America	United States	Pennsylvania						The Broad Institute	Escherichia coli								PRJNA448593	SRP162179		SAMN10093648	SRS3803977	2014-09-19	2014-09-19	ESC_KA1772AA	B2	B2	fimH22	SRR7879949;ILLUMINA;Paired;;SRX4718592
ESC_KA1794AA	KA1794	P1063	SRR7879927	Human	Clinical	Homo sapiens; urine	2014	North America	United States	Pennsylvania						The Broad Institute	Escherichia coli								PRJNA448593	SRP162179		SAMN10093598	SRS3803955	2014-09-19	2014-09-19	ESC_KA1794AA	B2	B2	fimH22	SRR7879927;ILLUMINA;Paired;;SRX4718570
ESC_KA1850AA	KA1850	P1054	SRR7879871	Human	Clinical	Homo sapiens; urine	2014	North America	United States	Pennsylvania						The Broad Institute	Escherichia coli								PRJNA448593	SRP162179		SAMN10093573	SRS3803899	2014-09-19	2014-09-18	ESC_KA1850AA	B2	B2	fimH22	SRR7879871;ILLUMINA;Paired;;SRX4718514
ESC_KA1851AA	KA1851	P6240	SRR7879870	Human	Clinical	Homo sapiens; urine	2013	North America	United States	Pennsylvania						The Broad Institute	Escherichia coli								PRJNA448593	SRP162179		SAMN10093580	SRS3803898	2014-09-19	2014-09-18	ESC_KA1851AA	B2	B2	fimH22	SRR7879870;ILLUMINA;Paired;;SRX4718513
ESC_KA1855AA	KA1855	P6116	SRR7879866	Human	Clinical	Homo sapiens; urine	2013	North America	United States	Pennsylvania						The Broad Institute	Escherichia coli								PRJNA448593	SRP162179		SAMN10093579	SRS3803894	2014-09-19	2014-09-18	ESC_KA1855AA	B2	B2	fimH22	SRR7879866;ILLUMINA;Paired;;SRX4718509
ESC_KA3718AA	KA3718	CVM N17EC1120	SRR8095934	Food	Poultry Meat	Chicken Legs	2017	North America	United States	Pennsylvania						FDA-CVM	Escherichia coli								PRJNA292663	SRP161673		SAMN10221499	SRS3968107	2014-10-22	2014-10-22	ESC_KA3718AA	B2	B2	fimH22	SRR8095934;ILLUMINA;Paired;;SRX4922783
ESC_KA3808AA	KA3808	CVM N17EC0548	SRR8095609	Food	Poultry Meat	ground turkey	2017	North America	United States	Texas						FDA-CVM	Escherichia coli								PRJNA292663	SRP161673		SAMN10221227	SRS3968016	2014-10-22	2014-10-22	ESC_KA3808AA	B2	B2	fimH22	SRR8095609;ILLUMINA;Paired;;SRX4922693
ESC_KA3838AA	KA3838	CVM N17EC1412	SRR8095639	Food	Poultry Meat	ground turkey	2017	North America	United States	Pennsylvania						FDA-CVM	Escherichia coli								PRJNA292663	SRP161673		SAMN10221650	SRS3967984	2014-10-22	2014-10-22	ESC_KA3838AA	B2	B2	fimH22	SRR8095639;ILLUMINA;Paired;;SRX4922663
ESC_KA3859AA	KA3859	CVM N17EC0476	SRR8095660	Food	Poultry Meat	ground turkey	2017	North America	United States	South Dakota						FDA-CVM	Escherichia coli								PRJNA292663	SRP161673		SAMN10221193	SRS3967964	2014-10-22	2014-10-22	ESC_KA3859AA	B2	B2	fimH22	SRR8095660;ILLUMINA;Paired;;SRX4922642
ESC_KA3870AA	KA3870	CVM N17EC0700	SRR8095671	Food	Beef	Ground Beef	2017	North America	United States	Iowa						FDA-CVM	Escherichia coli								PRJNA292663	SRP161673		SAMN10221295	SRS3967953	2014-10-22	2014-10-22	ESC_KA3870AA	B2	B2	fimH22	SRR8095671;ILLUMINA;Paired;;SRX4922631
ESC_KA3909AA	KA3909	CVM N17EC1430	SRR8095710	Food	Poultry Meat	ground turkey	2017	North America	United States	Tennessee						FDA-CVM	Escherichia coli								PRJNA292663	SRP161673		SAMN10221659	SRS3967914	2014-10-22	2014-10-22	ESC_KA3909AA	B2	B2	fimH22	SRR8095710;ILLUMINA;Paired;;SRX4922592
ESC_KA3977AA	KA3977	CVM N17EC0420	SRR8095778	Food	Poultry Meat	ground turkey	2017	North America	United States	South Dakota						FDA-CVM	Escherichia coli								PRJNA292663	SRP161673		SAMN10221165	SRS3967849	2014-10-22	2014-10-22	ESC_KA3977AA	B2	B2	fimH22	SRR8095778;ILLUMINA;Paired;;SRX4922524
ESC_KA3983AA	KA3983	CVM N17EC0758	SRR8095784	Food	Poultry Meat	ground turkey	2017	North America	United States	Kansas						FDA-CVM	Escherichia coli								PRJNA292663	SRP161673		SAMN10221324	SRS3967842	2014-10-22	2014-10-22	ESC_KA3983AA	B2	B2	fimH22	SRR8095784;ILLUMINA;Paired;;SRX4922518
ESC_KA4015AA	KA4015	CVM N17EC0240	SRR8095816	Food	Poultry Meat	ground turkey	2017	North America	United States	Kansas						FDA-CVM	Escherichia coli								PRJNA292663	SRP161673		SAMN10221075	SRS3967810	2014-10-22	2014-10-22	ESC_KA4015AA	B2	B2	fimH22	SRR8095816;ILLUMINA;Paired;;SRX4922486
ESC_KA4076AA	KA4076	CVM N17EC1148	SRR8095281	Food	Poultry Meat	ground turkey	2017	North America	United States	South Carolina						FDA-CVM	Escherichia coli								PRJNA292663	SRP161673		SAMN10221515	SRS3967750	2014-10-22	2014-10-22	ESC_KA4076AA	B2	B2	fimH22	SRR8095281;ILLUMINA;Paired;;SRX4922425
ESC_KA4140AA	KA4140	CVM N17EC1242	SRR8095345	Food	Poultry Meat	ground turkey	2017	North America	United States	Georgia						FDA-CVM	Escherichia coli								PRJNA292663	SRP161673		SAMN10221562	SRS3967685	2014-10-22	2014-10-22	ESC_KA4140AA	B2	B2	fimH22	SRR8095345;ILLUMINA;Paired;;SRX4922361
ESC_KA4205AA	KA4205	CVM N17EC0088	SRR8095410	Food	Poultry Meat	Chicken Thighs	2017	North America	United States	Iowa						FDA-CVM	Escherichia coli								PRJNA292663	SRP161673		SAMN10221001	SRS3967620	2014-10-22	2014-10-22	ESC_KA4205AA	B2	B2	fimH22	SRR8095410;ILLUMINA;Paired;;SRX4922296
ESC_KA4213AA	KA4213	CVM N17EC0206	SRR8095418	Food	Poultry Meat	Turkey Patties	2017	North America	United States	Iowa						FDA-CVM	Escherichia coli								PRJNA292663	SRP161673		SAMN10221059	SRS3967618	2014-10-22	2014-10-22	ESC_KA4213AA	B2	B2	fimH22	SRR8095418;ILLUMINA;Paired;;SRX4922288
ESC_KA4242AA	KA4242	CVM N17EC0926	SRR8095447	Food	Poultry Meat	ground turkey	2017	North America	United States	Texas						FDA-CVM	Escherichia coli								PRJNA292663	SRP161673		SAMN10221405	SRS3967582	2014-10-22	2014-10-22	ESC_KA4242AA	B2	B2	fimH22	SRR8095447;ILLUMINA;Paired;;SRX4922259
ESC_KA4253AA	KA4253	CVM N17EC1158	SRR8095458	Food	Poultry Meat	ground turkey	2017	North America	United States	Texas						FDA-CVM	Escherichia coli								PRJNA292663	SRP161673		SAMN10221520	SRS3967572	2014-10-22	2014-10-22	ESC_KA4253AA	B2	B2	fimH22	SRR8095458;ILLUMINA;Paired;;SRX4922248
ESC_KA4309AA	KA4309	CVM N17EC0567	SRR8095514	Food	Poultry Meat	ground turkey	2017	North America	United States	Texas						FDA-CVM	Escherichia coli								PRJNA292663	SRP161673		SAMN10221234	SRS3967516	2014-10-22	2014-10-22	ESC_KA4309AA	B2	B2	fimH22	SRR8095514;ILLUMINA;Paired;;SRX4922192
ESC_KA4331AA	KA4331	CVM N17EC1270	SRR8095536	Food	Poultry Meat	Chicken Thighs	2017	North America	United States	Kansas						FDA-CVM	Escherichia coli								PRJNA292663	SRP161673		SAMN10221576	SRS3967494	2014-10-22	2014-10-22	ESC_KA4331AA	B2	B2	fimH22	SRR8095536;ILLUMINA;Paired;;SRX4922170
ESC_KA4334AA	KA4334	CVM N17EC1256	SRR8095539	Food	Poultry Meat	ground turkey	2017	North America	United States	Iowa						FDA-CVM	Escherichia coli								PRJNA292663	SRP161673		SAMN10221569	SRS3967490	2014-10-22	2014-10-22	ESC_KA4334AA	B2	B2	fimH22	SRR8095539;ILLUMINA;Paired;;SRX4922167
ESC_KA4355AA	KA4355	CVM N17EC1168	SRR8095560	Food	Poultry Meat	ground turkey	2017	North America	United States	Texas						FDA-CVM	Escherichia coli								PRJNA292663	SRP161673		SAMN10221525	SRS3967470	2014-10-22	2014-10-22	ESC_KA4355AA	B2	B2	fimH22	SRR8095560;ILLUMINA;Paired;;SRX4922146
ESC_KA4595AA	KA4595	PSU-1483	SRR8112931	Food	Poultry Meat	Chicken, (Avian)	1990	North America	United States	Pennsylvania						FDA Center for Food Safety and Applied Nutrition	Escherichia coli								PRJNA357722	SRP101500		SAMN10316109	SRS3983189	2014-10-25	2014-10-24	ESC_KA4595AA	B2	B2	fimH22	SRR8112931;ILLUMINA;Paired;500;SRX4939312
ESC_KA4627AA	KA4627	PSU-1479	SRR8112823	Food	Poultry Meat	Chicken, (Avian)	1990	North America	United States	Pennsylvania						FDA Center for Food Safety and Applied Nutrition	Escherichia coli								PRJNA357722	SRP101500		SAMN10315919	SRS3983084	2014-10-25	2014-10-24	ESC_KA4627AA	B2	B2	fimH22	SRR8112823;ILLUMINA;Paired;500;SRX4939204
ESC_KA4871AA	KA4871	FSIS11815119	SRR8136976	Livestock	Swine	animal-swine-market swine	2018	North America	United States	Iowa						United States Department of Agriculture, Food Safety and Inspection Service	Escherichia coli								PRJNA292667	SRP066916		SAMN10346662	SRS3997925	2014-10-30	2014-10-29	ESC_KA4871AA	B2	B2	fimH22	SRR8136976;ILLUMINA;Paired;500;SRX4957951
ESC_KA5027AA	KA5027	FSIS11815328	SRR8157258	Livestock	Swine	animal-swine-market swine	2018	North America	United States	Idaho						United States Department of Agriculture, Food Safety and Inspection Service	Escherichia coli								PRJNA292667	SRP066916		SAMN10367105	SRS4015801	2014-11-06	2014-11-04	ESC_KA5027AA	B2	B2	fimH22	SRR8157258;ILLUMINA;Paired;500;SRX4978151
ESC_KA5737AA	KA5737	EC191	SRR8203406	Human	Clinical	Homo sapiens; bloodstream	2015	Asia	China	Unresolved	Unresolved	Unresolved				Fujian Medical University Union Hospital	Escherichia coli		O25						PRJNA407669	SRP169490		SAMN07660898	SRS4055002	2014-11-19	2014-11-17	ESC_KA5737AA	B2	B2	fimH22	SRR8203406;ILLUMINA;Paired;;SRX5022781
ESC_KA5738AA	KA5738	EC192	SRR8203407	Human	Faecal	Homo sapiens; feces	2015	Asia	China	Unresolved	Unresolved	Unresolved				Fujian Medical University Union Hospital	Escherichia coli		O25						PRJNA407669	SRP169490		SAMN07660899	SRS4055001	2014-11-19	2014-11-17	ESC_KA5738AA	B2	B2	fimH22	SRR8203407;ILLUMINA;Paired;;SRX5022780
ESC_KA9540AA	KA9540	ECOL-18-VL-NY-GA-0012	SRR8451755	Companion Animal	Canine	Urine (Canis lupus familiaris)	2018	North America	United States	Georgia						FDA Center for Food Safety and Applied Nutrition	Escherichia coli								PRJNA324565	SRP115280		SAMN10751888	SRS4259620	2015-01-21	2015-01-16	ESC_KA9540AA	B2	B2	fimH22	SRR8451755;ILLUMINA;Paired;500;SRX5258528
ESC_LA0853AA	LA0853	FSIS11917413	SRR8502591	Livestock	Swine	animal-swine-sow	2019	North America	United States	North Carolina						United States Department of Agriculture, Food Safety and Inspection Service	Escherichia coli								PRJNA292667	SRP066916		SAMN10840080	SRS4304079	2015-01-28	2015-01-28	ESC_LA0853AA	B2	B2	fimH22	SRR8502591;ILLUMINA;Paired;500;SRX5306524
ESC_LA0995AA	LA0995	GD45	SRR8502425	Environment	Water	river water	2015	Europe	United Kingdom					52.9965	-1.29109	University of Birmingham	Escherichia coli								PRJNA517654	SRP182798		SAMN10839971	SRS4303805	2015-01-28	2015-01-28	ESC_LA0995AA	B2	B2	fimH22	SRR8502425;ILLUMINA;Paired;;SRX5306243
ESC_LA1141AA	LA1141	F14W143423	SRR8505952	Human	Clinical	Homo sapiens; urine	2014	Europe	United Kingdom					52.9432	-1.18498	University of Birmingham	Escherichia coli								PRJNA517788	SRP182888		SAMN10845026	SRS4307234	2015-01-29	2015-01-29	ESC_LA1141AA	B2	B2	fimH22	SRR8505952;ILLUMINA;Paired;;SRX5309790
ESC_LA1145AA	LA1145	F14W104462-19	SRR8505956	Human	Clinical	Homo sapiens; urine	2014	Europe	United Kingdom					52.9432	-1.18498	University of Birmingham	Escherichia coli								PRJNA517788	SRP182888		SAMN10845030	SRS4307230	2015-01-29	2015-01-29	ESC_LA1145AA	B2	B2	fimH22	SRR8505956;ILLUMINA;Paired;;SRX5309786
ESC_LA1148AA	LA1148	F14W104462-28	SRR8505959	Human	Clinical	Homo sapiens; urine	2014	Europe	United Kingdom					52.9432	-1.18498	University of Birmingham	Escherichia coli								PRJNA517788	SRP182888		SAMN10845031	SRS4307227	2015-01-29	2015-01-29	ESC_LA1148AA	B2	B2	fimH22	SRR8505959;ILLUMINA;Paired;;SRX5309783
ESC_LA3619AA	LA3619	31	SRR7304232	Human	Clinical	Homo sapiens; urine	1998	North America	United States							George Washington University	Escherichia coli								PRJNA475142	SRP150422		SAMN09405759	SRS3413631	2015-02-10	2014-09-17	ESC_LA3619AA	B2	B2	fimH22	SRR7304232;ILLUMINA;Paired;;SRX4206904
ESC_LA3621AA	LA3621	235	SRR7304234	Human	Clinical	Homo sapiens; urine	1999	North America	United States							George Washington University	Escherichia coli								PRJNA475142	SRP150422		SAMN09405757	SRS3413629	2015-02-10	2014-09-17	ESC_LA3621AA	B2	B2	fimH22	SRR7304234;ILLUMINA;Paired;;SRX4206902
ESC_LA3622AA	LA3622	287	SRR7304235	Human	Clinical	Homo sapiens; urine	1999	North America	United States							George Washington University	Escherichia coli								PRJNA475142	SRP150422		SAMN09405758	SRS3413627	2015-02-10	2014-09-17	ESC_LA3622AA	B2	B2	fimH22	SRR7304235;ILLUMINA;Paired;;SRX4206901
ESC_LA3663AA	LA3663	285	SRR7304276	Human	Faecal	Homo sapiens; feces	1998	North America	United States							George Washington University	Escherichia coli								PRJNA475142	SRP150422		SAMN09405754	SRS3413591	2015-02-10	2014-09-17	ESC_LA3663AA	B2	B2	fimH22	SRR7304276;ILLUMINA;Paired;;SRX4206860
ESC_LA3664AA	LA3664	1012	SRR7304277	Human	Faecal	Homo sapiens; feces	1998	North America	United States							George Washington University	Escherichia coli								PRJNA475142	SRP150422		SAMN09405753	SRS3413589	2015-02-10	2014-09-17	ESC_LA3664AA	B2	B2	fimH22	SRR7304277;ILLUMINA;Paired;;SRX4206859
ESC_LA3674AA	LA3674	421	SRR7304287	Human	Faecal	Homo sapiens; feces	1998	North America	United States							George Washington University	Escherichia coli								PRJNA475142	SRP150422		SAMN09405755	SRS3413576	2015-02-10	2014-09-17	ESC_LA3674AA	B2	B2	fimH22	SRR7304287;ILLUMINA;Paired;;SRX4206849
ESC_LA5125AA	LA5125	GASRECE199	SRR6505325	Human	Clinical	Homo sapiens; blood	2012	Asia	Singapore					1.32139	103.846	National University of Singapore and Genome Institute of Singapore	Escherichia coli								PRJNA431029	SRP131304		SAMN08382714	SRS2866684	2015-02-10	2014-12-31	ESC_LA5125AA	B2	B2	fimH22	SRR6505325;ILLUMINA;Paired;;SRX3593988
ESC_LA5503AA	LA5503	LGE2089	SRR6362603	Environment	Soil	Deciduous Forest; Deciduous Forest Soil; Soil	2015	North America	United States					46.8746	-95.9336	North Dakota State University	Escherichia coli								PRJNA416911	SRP126391		SAMN08039544	SRS2747045	2015-02-10	2014-03-01	ESC_LA5503AA	B2	B2	fimH22	SRR6362603;ILLUMINA;Paired;;SRX3458637
ESC_LA5585AA	LA5585	LGE0722	SRR6362685	Environment	Soil	Wooded Wetland; Wooded Wetland Soil; Soil	2015	North America	United States					46.8616	-96.4723	North Dakota State University	Escherichia coli								PRJNA416911	SRP126391		SAMN08039464	SRS2746963	2015-02-10	2014-03-01	ESC_LA5585AA	B2	B2	fimH22	SRR6362685;ILLUMINA;Paired;;SRX3458555
ESC_LA7429AA	LA7429	Ecoli868	SRR5430160	Human	Clinical	Homo sapiens; Bile Duct Fluid	2015	North America	United States					32.8801	-117.234	UC San Diego	Escherichia coli								PRJNA381936	SRP103382		SAMN06702098	SRS2110674	2015-02-10	2014-04-30	ESC_LA7429AA	B2	B2	fimH22	SRR5430160;ILLUMINA;Paired;;SRX2720168
ESC_LA8319AA	LA8319	70_CN_24_B8_M1_C1_2_P2	SRR5006326	Food	Poultry Meat	HUMAN/FOOD	2012	North America	United States							Translational Genomics Research Institute	Escherichia coli								PRJNA307689	SRP068615		SAMN04414663	SRS1253569	2015-02-10	2015-01-15	ESC_LA8319AA	B2	B2	fimH22	SRR5006326;ILLUMINA;Paired;;SRX2338154
ESC_LA8327AA	LA8327	1_CN_17_B1_M1_C1_P1	SRR5006318	Food	Poultry Meat	HUMAN/FOOD	2012	North America	United States							Translational Genomics Research Institute	Escherichia coli								PRJNA307689	SRP068615		SAMN04414645	SRS1253587	2015-02-10	2015-01-15	ESC_LA8327AA	B2	B2	fimH22	SRR5006318;ILLUMINA;Paired;;SRX2338146
ESC_LA8340AA	LA8340	127_CN_15_B2_M1_C3_P1	SRR5006305	Food	Poultry Meat	HUMAN/FOOD	2012	North America	United States							Translational Genomics Research Institute	Escherichia coli								PRJNA307689	SRP068615		SAMN04414647	SRS1253585	2015-02-10	2015-01-15	ESC_LA8340AA	B2	B2	fimH22	SRR5006305;ILLUMINA;Paired;;SRX2338133
ESC_LA8344AA	LA8344	92_CN_06_B16_M1_C1_2_P2	SRR5006301	Food	Poultry Meat	HUMAN/FOOD	2012	North America	United States							Translational Genomics Research Institute	Escherichia coli								PRJNA307689	SRP068615		SAMN04414670	SRS1253562	2015-02-10	2015-01-15	ESC_LA8344AA	B2	B2	fimH22	SRR5006301;ILLUMINA;Paired;;SRX2338129
ESC_LA8346AA	LA8346	74_CN_11_B23_M2_C4_P2	SRR5006299	Food	Poultry Meat	HUMAN/FOOD	2012	North America	United States							Translational Genomics Research Institute	Escherichia coli								PRJNA307689	SRP068615		SAMN04414665	SRS1253567	2015-02-10	2015-01-15	ESC_LA8346AA	B2	B2	fimH22	SRR5006299;ILLUMINA;Paired;;SRX2338127
ESC_LA8355AA	LA8355	91_CN_02_B15_M1_C1_2_P2	SRR5006290	Food	Poultry Meat	HUMAN/FOOD	2012	North America	United States							Translational Genomics Research Institute	Escherichia coli								PRJNA307689	SRP068615		SAMN04414669	SRS1253563	2015-02-10	2015-01-15	ESC_LA8355AA	B2	B2	fimH22	SRR5006290;ILLUMINA;Paired;;SRX2338118
ESC_LA8360AA	LA8360	43_CN_12_B6_M2_C4_P1	SRR5006285	Food	Poultry Meat	HUMAN/FOOD	2012	North America	United States							Translational Genomics Research Institute	Escherichia coli								PRJNA307689	SRP068615		SAMN04414657	SRS1253575	2015-02-10	2015-01-15	ESC_LA8360AA	B2	B2	fimH22	SRR5006285;ILLUMINA;Paired;;SRX2338113
ESC_LA8364AA	LA8364	83_CN_02_B19_M1_C1_2_P2	SRR5006281	Food	Poultry Meat	HUMAN/FOOD	2012	North America	United States							Translational Genomics Research Institute	Escherichia coli								PRJNA307689	SRP068615		SAMN04414668	SRS1253564	2015-02-10	2015-01-15	ESC_LA8364AA	B2	B2	fimH22	SRR5006281;ILLUMINA;Paired;;SRX2338109
ESC_LA8371AA	LA8371	4_CN_13_B1_M1_C3_P2	SRR5006274	Food	Poultry Meat	HUMAN/FOOD	2012	North America	United States							Translational Genomics Research Institute	Escherichia coli								PRJNA307689	SRP068615		SAMN04414655	SRS1253577	2015-02-10	2015-01-15	ESC_LA8371AA	B2	B2	fimH22	SRR5006274;ILLUMINA;Paired;;SRX2338102
ESC_LA8375AA	LA8375	24_CN_12_B5_M2_C4_P2	SRR5006270	Food	Poultry Meat	HUMAN/FOOD	2012	North America	United States							Translational Genomics Research Institute	Escherichia coli								PRJNA307689	SRP068615		SAMN04414653	SRS1253579	2015-02-10	2015-01-15	ESC_LA8375AA	B2	B2	fimH22	SRR5006270;ILLUMINA;Paired;;SRX2338098
ESC_LA8377AA	LA8377	69_CN_13_B8_M1_C1_2_P1	SRR5006268	Food	Poultry Meat	HUMAN/FOOD	2012	North America	United States							Translational Genomics Research Institute	Escherichia coli								PRJNA307689	SRP068615		SAMN04414660	SRS1253572	2015-02-10	2015-01-15	ESC_LA8377AA	B2	B2	fimH22	SRR5006268;ILLUMINA;Paired;;SRX2338096
ESC_LA8390AA	LA8390	2_CN_12_B1_M1_C1_P2	SRR5006255	Food	Poultry Meat	HUMAN/FOOD	2012	North America	United States							Translational Genomics Research Institute	Escherichia coli								PRJNA307689	SRP068615		SAMN04414650	SRS1253582	2015-02-10	2015-01-15	ESC_LA8390AA	B2	B2	fimH22	SRR5006255;ILLUMINA;Paired;;SRX2338083
ESC_LA8392AA	LA8392	46_CN_12_B22_M1_C1_2_P2	SRR5006253	Food	Poultry Meat	HUMAN/FOOD	2012	North America	United States							Translational Genomics Research Institute	Escherichia coli								PRJNA307689	SRP068615		SAMN04414658	SRS1253574	2015-02-10	2015-01-15	ESC_LA8392AA	B2	B2	fimH22	SRR5006253;ILLUMINA;Paired;;SRX2338081
ESC_LA8404AA	LA8404	59_CN_02_B30_M1_C3_P1	SRR5006226	Food	Poultry Meat	HUMAN/FOOD	2012	North America	United States							Translational Genomics Research Institute	Escherichia coli								PRJNA307689	SRP068615		SAMN04414659	SRS1253573	2015-02-10	2015-01-15	ESC_LA8404AA	B2	B2	fimH22	SRR5006226;ILLUMINA;Paired;;SRX2338054
ESC_LA8411AA	LA8411	FMC_UTI_01609	SRR5006219	Human	Clinical	HUMAN/FOOD	2012	North America	United States							Translational Genomics Research Institute	Escherichia coli								PRJNA307689	SRP068615		SAMN04414698	SRS1253533	2015-02-10	2015-01-15	ESC_LA8411AA	B2	B2	fimH22	SRR5006219;ILLUMINA;Paired;;SRX2338047
ESC_LA8416AA	LA8416	FMC_UTI_02632	SRR5006214	Human	Clinical	HUMAN/FOOD	2012	North America	United States							Translational Genomics Research Institute	Escherichia coli								PRJNA307689	SRP068615		SAMN04414797	SRS1253426	2015-02-10	2015-01-15	ESC_LA8416AA	B2	B2	fimH22	SRR5006214;ILLUMINA;Paired;;SRX2338042
ESC_LA8424AA	LA8424	FMC_UTI_01474	SRR5006206	Human	Clinical	HUMAN/FOOD	2012	North America	United States							Translational Genomics Research Institute	Escherichia coli								PRJNA307689	SRP068615		SAMN04414684	SRS1253548	2015-02-10	2015-01-15	ESC_LA8424AA	B2	B2	fimH228	SRR5006206;ILLUMINA;Paired;;SRX2338034
ESC_LA8426AA	LA8426	7_CN_15_B18_M1_C3_P1	SRR5006204	Food	Poultry Meat	HUMAN/FOOD	2012	North America	United States							Translational Genomics Research Institute	Escherichia coli								PRJNA307689	SRP068615		SAMN04414662	SRS1253571	2015-02-10	2015-01-15	ESC_LA8426AA	B2	B2	fimH22	SRR5006204;ILLUMINA;Paired;;SRX2338032
ESC_LA8428AA	LA8428	FMC_UTI_03069	SRR5006202	Human	Clinical	HUMAN/FOOD	2012	North America	United States							Translational Genomics Research Institute	Escherichia coli								PRJNA307689	SRP068615		SAMN04414848	SRS1253376	2015-02-10	2015-01-15	ESC_LA8428AA	B2	B2	fimH22	SRR5006202;ILLUMINA;Paired;;SRX2338030
ESC_LA8430AA	LA8430	FMC_UTI_02824	SRR5006200	Human	Clinical	HUMAN/FOOD	2012	North America	United States							Translational Genomics Research Institute	Escherichia coli								PRJNA307689	SRP068615		SAMN04414818	SRS1253405	2015-02-10	2015-01-15	ESC_LA8430AA	B2	B2	fimH22	SRR5006200;ILLUMINA;Paired;;SRX2338028
ESC_LA8434AA	LA8434	17_CN_04_B5_M1_C1_P1	SRR5006196	Food	Poultry Meat	HUMAN/FOOD	2012	North America	United States							Translational Genomics Research Institute	Escherichia coli								PRJNA307689	SRP068615		SAMN04414648	SRS1253584	2015-02-10	2015-01-15	ESC_LA8434AA	B2	B2	fimH22	SRR5006196;ILLUMINA;Paired;;SRX2338024
ESC_LA8440AA	LA8440	8_CN_14_B18_M1_C3_P2	SRR5006190	Food	Poultry Meat	HUMAN/FOOD	2012	North America	United States							Translational Genomics Research Institute	Escherichia coli								PRJNA307689	SRP068615		SAMN04414667	SRS1253565	2015-02-10	2015-01-15	ESC_LA8440AA	B2	B2	fimH22	SRR5006190;ILLUMINA;Paired;;SRX2338018
ESC_LA8441AA	LA8441	FMC_UTI_02651	SRR5006189	Human	Clinical	HUMAN/FOOD	2012	North America	United States							Translational Genomics Research Institute	Escherichia coli								PRJNA307689	SRP068615		SAMN04414799	SRS1253424	2015-02-10	2015-01-15	ESC_LA8441AA	B2	B2	fimH22	SRR5006189;ILLUMINA;Paired;;SRX2338017
ESC_LA8442AA	LA8442	118_CN_23_B40_M1_C1_P2	SRR5006188	Food	Poultry Meat	ND	2012	North America	United States							Translational Genomics Research Institute	Escherichia coli								PRJNA307689	SRP068615		SAMN05949226	SRS1791150	2015-02-10	2015-01-15	ESC_LA8442AA	B2	B2	fimH22	SRR5006188;ILLUMINA;Paired;;SRX2338016
ESC_LA8445AA	LA8445	FMC_UTI_01389	SRR5006185	Human	Clinical	HUMAN/FOOD	2012	North America	United States							Translational Genomics Research Institute	Escherichia coli								PRJNA307689	SRP068615		SAMN04414676	SRS1253556	2015-02-10	2015-01-15	ESC_LA8445AA	B2	B2	fimH22	SRR5006185;ILLUMINA;Paired;;SRX2338013
ESC_LA8446AA	LA8446	FMC_UTI_01966	SRR5006184	Human	Clinical	HUMAN/FOOD	2012	North America	United States							Translational Genomics Research Institute	Escherichia coli								PRJNA307689	SRP068615		SAMN04414738	SRS1253494	2015-02-10	2015-01-15	ESC_LA8446AA	B2	B2	fimH22	SRR5006184;ILLUMINA;Paired;;SRX2338012
ESC_LA8448AA	LA8448	FMC_UTI_01641	SRR5006182	Human	Clinical	HUMAN/FOOD	2012	North America	United States							Translational Genomics Research Institute	Escherichia coli								PRJNA307689	SRP068615		SAMN04414700	SRS1253532	2015-02-10	2015-01-15	ESC_LA8448AA	B2	B2	fimH22	SRR5006182;ILLUMINA;Paired;;SRX2338010
ESC_LA8456AA	LA8456	23_CN_07_B5_M2_C4_P1	SRR5006174	Food	Poultry Meat	HUMAN/FOOD	2012	North America	United States							Translational Genomics Research Institute	Escherichia coli								PRJNA307689	SRP068615		SAMN04414651	SRS1253581	2015-02-10	2015-01-15	ESC_LA8456AA	B2	B2	fimH22	SRR5006174;ILLUMINA;Paired;;SRX2338002
ESC_LA8457AA	LA8457	FMC_UTI_02484	SRR5006173	Human	Clinical	HUMAN/FOOD	2012	North America	United States							Translational Genomics Research Institute	Escherichia coli								PRJNA307689	SRP068615		SAMN04414790	SRS1253433	2015-02-10	2015-01-15	ESC_LA8457AA	B2	B2	fimH22	SRR5006173;ILLUMINA;Paired;;SRX2338001
ESC_LA8472AA	LA8472	FMC_UTI_02758	SRR5006158	Human	Clinical	HUMAN/FOOD	2012	North America	United States							Translational Genomics Research Institute	Escherichia coli								PRJNA307689	SRP068615		SAMN04414809	SRS1253414	2015-02-10	2015-01-15	ESC_LA8472AA	B2	B2	fimH22	SRR5006158;ILLUMINA;Paired;;SRX2337986
ESC_LA8475AA	LA8475	17_CN_13_B5_M1_C1_P1	SRR5006155	Food	Poultry Meat	HUMAN/FOOD	2012	North America	United States							Translational Genomics Research Institute	Escherichia coli								PRJNA307689	SRP068615		SAMN04414649	SRS1253583	2015-02-10	2015-01-15	ESC_LA8475AA	B2	B2	fimH22	SRR5006155;ILLUMINA;Paired;;SRX2337983
ESC_LA8478AA	LA8478	99_CN_12_B6_M2_C4_P1	SRR5006152	Food	Poultry Meat	HUMAN/FOOD	2012	North America	United States							Translational Genomics Research Institute	Escherichia coli								PRJNA307689	SRP068615		SAMN04414671	SRS1253560	2015-02-10	2015-01-15	ESC_LA8478AA	B2	B2	fimH22	SRR5006152;ILLUMINA;Paired;;SRX2337980
ESC_LA8483AA	LA8483	FMC_UTI_02287	SRR5006147	Human	Clinical	HUMAN/FOOD	2012	North America	United States							Translational Genomics Research Institute	Escherichia coli								PRJNA307689	SRP068615		SAMN04414767	SRS1253459	2015-02-10	2015-01-15	ESC_LA8483AA	B2	B2	fimH22	SRR5006147;ILLUMINA;Paired;;SRX2337975
ESC_LA8484AA	LA8484	23_CN_12_B5_M2_C4_P1	SRR5006146	Food	Poultry Meat	HUMAN/FOOD	2012	North America	United States							Translational Genomics Research Institute	Escherichia coli								PRJNA307689	SRP068615		SAMN04414652	SRS1253580	2015-02-10	2015-01-15	ESC_LA8484AA	B2	B2	fimH22	SRR5006146;ILLUMINA;Paired;;SRX2337974
ESC_LA8485AA	LA8485	7_CN_14_B18_M1_C3_P1	SRR5006139	Food	Poultry Meat	HUMAN/FOOD	2012	North America	United States							Translational Genomics Research Institute	Escherichia coli								PRJNA307689	SRP068615		SAMN04414661	SRS1253570	2015-02-10	2015-01-15	ESC_LA8485AA	B2	B2	fimH22	SRR5006139;ILLUMINA;Paired;;SRX2337967
ESC_LA8488AA	LA8488	100_CN_04_B6_M2_C4_P2	SRR5006136	Food	Poultry Meat	HUMAN/FOOD	2012	North America	United States							Translational Genomics Research Institute	Escherichia coli								PRJNA307689	SRP068615		SAMN04414646	SRS1253586	2015-02-10	2015-01-15	ESC_LA8488AA	B2	B2	fimH22	SRR5006136;ILLUMINA;Paired;;SRX2337964
ESC_LA8498AA	LA8498	42_CN_05_B20_M2_C7_P2	SRR5006126	Food	Poultry Meat	HUMAN/FOOD	2012	North America	United States							Translational Genomics Research Institute	Escherichia coli								PRJNA307689	SRP068615		SAMN04414656	SRS1253576	2015-02-10	2015-01-15	ESC_LA8498AA	B2	B2	fimH22	SRR5006126;ILLUMINA;Paired;;SRX2337954
ESC_LA8500AA	LA8500	29_CN_10_B26_M3_C9_P1	SRR5006124	Food	Pork	HUMAN/FOOD	2012	North America	United States							Translational Genomics Research Institute	Escherichia coli								PRJNA307689	SRP068615		SAMN04414654	SRS1253578	2015-02-10	2015-01-15	ESC_LA8500AA	B2	B2	fimH22	SRR5006124;ILLUMINA;Paired;;SRX2337952
ESC_LA8507AA	LA8507	FMC_UTI_02635	SRR5006117	Human	Clinical	HUMAN/FOOD	2012	North America	United States							Translational Genomics Research Institute	Escherichia coli								PRJNA307689	SRP068615		SAMN04414798	SRS1253425	2015-02-10	2015-01-15	ESC_LA8507AA	B2	B2	fimH22	SRR5006117;ILLUMINA;Paired;;SRX2337945
ESC_LA8511AA	LA8511	FMC_UTI_01402	SRR5006113	Human	Clinical	HUMAN/FOOD	2012	North America	United States							Translational Genomics Research Institute	Escherichia coli								PRJNA307689	SRP068615		SAMN04414678	SRS1253554	2015-02-10	2015-01-15	ESC_LA8511AA	B2	B2	fimH22	SRR5006113;ILLUMINA;Paired;;SRX2337941
ESC_LA8515AA	LA8515	FMC_UTI_02405	SRR5006109	Human	Clinical	HUMAN/FOOD	2012	North America	United States							Translational Genomics Research Institute	Escherichia coli								PRJNA307689	SRP068615		SAMN04414780	SRS1253443	2015-02-10	2015-01-15	ESC_LA8515AA	B2	B2	fimH22	SRR5006109;ILLUMINA;Paired;;SRX2337937
ESC_LA8519AA	LA8519	FMC_UTI_02403	SRR5006105	Human	Clinical	HUMAN/FOOD	2012	North America	United States							Translational Genomics Research Institute	Escherichia coli								PRJNA307689	SRP068615		SAMN04414779	SRS1253444	2015-02-10	2015-01-15	ESC_LA8519AA	B2	B2	fimH22	SRR5006105;ILLUMINA;Paired;;SRX2337933
ESC_MA0016AA	MA0016	FSIS11918098	SRR8649792	Livestock	Swine	animal-swine-market swine	2019	North America	United States	California						United States Department of Agriculture, Food Safety and Inspection Service	Escherichia coli								PRJNA292667	SRP066916		SAMN11041580	SRS4424519	2015-03-01	2015-02-28	ESC_MA0016AA	B2	B2	fimH22	SRR8649792;ILLUMINA;Paired;500;SRX5447517
ESC_MA0187AA	MA0187	196	SRR8533901	Human	Clinical	Homo sapiens; bloodstream isolates	2013	North America	Canada							Public Health Ontario	Escherichia coli								PRJNA521038	SRP183760		SAMN10875484	SRS4329668	2015-03-02	2015-02-27	ESC_MA0187AA	B2	B2	fimH22	SRR8533901;ILLUMINA;Paired;;SRX5336392
ESC_MA0279AA	MA0279	209	SRR8533580	Human	Clinical	Homo sapiens; bloodstream isolates	2013	North America	Canada							Public Health Ontario	Escherichia coli								PRJNA521038	SRP183760		SAMN10875497	SRS4329576	2015-03-02	2015-02-27	ESC_MA0279AA	B2	B2	fimH22	SRR8533580;ILLUMINA;Paired;;SRX5336300
ESC_MA0428AA	MA0428	321	SRR8533729	Human	Clinical	Homo sapiens; bloodstream isolates	2014	North America	Canada							Public Health Ontario	Escherichia coli								PRJNA521038	SRP183760		SAMN10875608	SRS4329428	2015-03-02	2015-02-27	ESC_MA0428AA	B2	B2	fimH22	SRR8533729;ILLUMINA;Paired;;SRX5336151
ESC_MA0476AA	MA0476	84	SRR8533777	Human	Clinical	Homo sapiens; bloodstream isolates	2012	North America	Canada							Public Health Ontario	Escherichia coli								PRJNA521038	SRP183760		SAMN10875372	SRS4329380	2015-03-02	2015-02-27	ESC_MA0476AA	B2	B2	fimH22	SRR8533777;ILLUMINA;Paired;;SRX5336103
ESC_MA0512AA	MA0512	229	SRR8533813	Human	Clinical	Homo sapiens; bloodstream isolates	2013	North America	Canada							Public Health Ontario	Escherichia coli								PRJNA521038	SRP183760		SAMN10875517	SRS4329344	2015-03-02	2015-02-27	ESC_MA0512AA	B2	B2	fimH22	SRR8533813;ILLUMINA;Paired;;SRX5336067
ESC_MA0520AA	MA0520	227	SRR8533821	Human	Clinical	Homo sapiens; bloodstream isolates	2013	North America	Canada							Public Health Ontario	Escherichia coli								PRJNA521038	SRP183760		SAMN10875515	SRS4329336	2015-03-02	2015-02-27	ESC_MA0520AA	B2	B2	fimH22	SRR8533821;ILLUMINA;Paired;;SRX5336059
ESC_MA1021AA	MA1021	FSIS11918723	SRR8723136	Livestock	Swine	animal-swine-market swine	2019	North America	United States	Montana						United States Department of Agriculture, Food Safety and Inspection Service	Escherichia coli								PRJNA292667	SRP066916		SAMN11116161	SRS4483854	2015-03-13	2015-03-12	ESC_MA1021AA	B2	B2	fimH22	SRR8723136;ILLUMINA;Paired;500;SRX5516382
ESC_MA1055AA	MA1055	ECOL-18-VL-SD-MI-0030	SRR8728092	Companion Animal	Canine	Canine Urine (Canis lupus familiaris)	2018	North America	United States	Michigan						FDA Center for Food Safety and Applied Nutrition	Escherichia coli								PRJNA318591	SRP125339		SAMN11127471	SRS4488559	2015-03-13	2015-03-13	ESC_MA1055AA	B2	B2	fimH22	SRR8728092;ILLUMINA;Paired;500;SRX5521299
ESC_MA1299AA	MA1299	FSIS11918746	SRR8745379	Livestock	Turkey	Animal-Turkey-Young Turkey	2019	North America	United States	Indiana						United States Department of Agriculture, Food Safety and Inspection Service	Escherichia coli								PRJNA292667	SRP066916		SAMN11129378	SRS4503241	2015-03-18	2015-03-17	ESC_MA1299AA	B2	B2	fimH22	SRR8745379;ILLUMINA;Paired;500;SRX5537406
ESC_MA1951AA	MA1951	ECOL-18-VL-LA-ND-0031	SRR8815914	Companion Animal	Canine	Urine (Canis lupus familiaris)	2018	North America	United States	North Dakota						FDA Center for Food Safety and Applied Nutrition	Escherichia coli								PRJNA324573	SRP121361		SAMN11288805	SRS4556383	2015-03-29	2015-03-28	ESC_MA1951AA	B2	B2	fimH22	SRR8815914;ILLUMINA;Paired;500;SRX5604484
ESC_MA3056AA	MA3056	d077-40.1	SRR8871627	Human	Clinical	Homo sapiens; urine	2013	North America	United States							University of Washington	Escherichia coli								PRJNA530580	SRP191588		SAMN11319341	SRS4603448	2015-04-09	2015-04-08	ESC_MA3056AA	B2	B2	fimH22	SRR8871627;ILLUMINA;Paired;;SRX5658910
ESC_MA3100AA	MA3100	d009-48.1	SRR8871672	Human	Clinical	Homo sapiens; urine	2012	North America	United States							University of Washington	Escherichia coli								PRJNA530580	SRP191588		SAMN11319305	SRS4603403	2015-04-09	2015-04-08	ESC_MA3100AA	B2	B2	fimH22	SRR8871672;ILLUMINA;Paired;;SRX5658865
ESC_MA3107AA	MA3107	A255	SRR8871679	Human	Clinical	Homo sapiens; urine	2012	North America	United States							University of Washington	Escherichia coli								PRJNA530580	SRP191588		SAMN11319238	SRS4603394	2015-04-09	2015-04-08	ESC_MA3107AA	B2	B2	fimH22	SRR8871679;ILLUMINA;Paired;;SRX5658858
ESC_MA3136AA	MA3136	G749	SRR8871715	Human	Clinical	Homo sapiens; urine; Age: 54	2011	North America	United States							University of Washington	Escherichia coli								PRJNA530580	SRP191588		SAMN11319406	SRS4603360	2015-04-09	2015-04-08	ESC_MA3136AA	B2	B2	fimH22	SRR8871715;ILLUMINA;Paired;;SRX5658822
ESC_MA3161AA	MA3161	PE0025	SRR8871748	Human	Clinical	Homo sapiens; abcess	2013	North America	United States							University of Washington	Escherichia coli								PRJNA530580	SRP191588		SAMN11319448	SRS4603327	2015-04-09	2015-04-08	ESC_MA3161AA	B2	B2	fimH22	SRR8871748;ILLUMINA;Paired;;SRX5658789
ESC_MA3646AA	MA3646	C0382	SRR8902763	Human	Misc	Homo sapiens	2016	North America	Canada							McMaster University	Escherichia coli								PRJNA532924	SRP192632		SAMN11420174	SRS4628491	2015-04-15	2015-04-14	ESC_MA3646AA	B2	B2	fimH22	SRR8902763;ILLUMINA;Paired;;SRX5688595
ESC_MA5127AA	MA5127	CVM N18EC204	SRR9002297	Food	Poultry Meat	ground turkey	2018	North America	United States							FDA-CVM	Escherichia coli								PRJNA292663	SRP161673		SAMN11372927	SRS4714041	2015-05-01	2015-05-01	ESC_MA5127AA	B2	B2	fimH22	SRR9002297;ILLUMINA;Paired;;SRX5781172
ESC_MA5807AA	MA5807	FSIS11920826	SRR9048673	Livestock	Turkey	Animal-Turkey-Young Turkey	2019	North America	United States	Indiana						United States Department of Agriculture, Food Safety and Inspection Service	Escherichia coli								PRJNA292667	SRP066916		SAMN11634809	SRS4753201	2015-05-13	2015-05-12	ESC_MA5807AA	B2	B2	fimH22	SRR9048673;ILLUMINA;Paired;500;SRX5825147
ESC_MA5825AA	MA5825	FSIS11920806	SRR9048655	Livestock	Swine	animal-swine-market swine	2019	North America	United States	Missouri						United States Department of Agriculture, Food Safety and Inspection Service	Escherichia coli								PRJNA292667	SRP066916		SAMN11634851	SRS4753183	2015-05-13	2015-05-12	ESC_MA5825AA	B2	B2	fimH22	SRR9048655;ILLUMINA;Paired;500;SRX5825129
